# Supplementary material for: The CovR regulatory network drives the evolution of Group B Streptococcus virulence
Source: PLoS Genet. 2021 Sep 7;17(9):e1009761. doi: 10.1371/journal.pgen.1009761 (PMC8448333; doi:10.1371/journal.pgen.1009761)
Supplement: S1 Table — S1A: Whole-genome analysis of RNA-seq in BM110 CovRD53A and ΔcovR. S1B: BM110 CovRD53A up-regulated genes (Log2 FC > 1, adjusted p-value < 0.005). S1C: BM110 CovRD53A down-regulated genes (Log2 FC < -1, adjusted p-value < 0.005). S1D: BM110 Δ covR up-regulated genes (Log2 FC > 1, adjusted p-value < 0.005). S1E: BM110 Δ covR down-regulated genes (Log2 FC < -1, adjusted p-value < 0.005). S1F: The BM110 covR regulon. (XLSX) [file pgen.1009761.s006.xlsx]

## Sheet: Supp Table S1A
Table S1A: Whole-genome analysis of RNA-seq in BM110 CovR D53A and ∆covR
(1) yellow shading : mobile elements (prophage, ICE) with clusters of significant differential regulated genes.
(2) grey shading : annotated features with less than 10 normalized counts
(3) red : up-regulated gene (Log2 FC > 1); green : down-regulated gene (Log2 FC < -1)
(4) blue : significant statistical difference (adjusted p-value < 0.005)
	CovRD53A					∆covR
NCBI_ID (1)	Mean Normalized Count BM110 (2)	Mean Normalized Count CovRD53A (2)	FC D53A vs WT	Log2 FC D53A vs WT (3)	Adjusted p-value (4)	Mean Normalized Count BM110 (2)	Mean Normalized Count ∆covR (2)	FC ∆covR vs WT	Log2 FC ∆covR vs WT (3)	Adjusted p-value (4)	NCBI_Product_annotation
BQ8897_RS00005	5521	6113	1.106	0.145	0.0369511	10994	17867	1.628	0.703	2.60641e-14	chromosomal replication initiator protein DnaA
BQ8897_RS00010	5009	5948	1.187	0.248	0.0125157	12930	18157	1.404	0.489	3.02922e-07	DNA polymerase III subunit beta
BQ8897_RS00015	761	711	0.93	-0.105	0.513775	2544	3806	1.499	0.584	2.54978e-05	diacylglycerol kinase
BQ8897_RS00020	258	224	0.862	-0.214	0.327833	351	412	1.183	0.243	0.483278	DUF951 domain-containing protein
BQ8897_RS00025	196	160	0.813	-0.298	0.184645	205	225	1.112	0.154	0.679469	hypothetical protein
BQ8897_RS00030	13480	11892	0.882	-0.18	0.00366763	26887	23585	0.879	-0.187	0.0489054	redox-regulated ATPase YchF
BQ8897_RS00035	228	158	0.697	-0.522	0.0622628	456	441	0.986	-0.02	0.95312	aminoacyl-tRNA hydrolase
BQ8897_RS00040	4115	3005	0.73	-0.454	8.2802e-07	10537	10143	0.971	-0.042	0.780036	transcription-repair coupling factor
BQ8897_RS00045	17	15	0.926	-0.111	0.917608	8	13	1.636	0.71	0.584187	hypothetical protein
BQ8897_RS00050	529	602	1.136	0.184	0.271674	2273	1810	0.794	-0.333	0.00783408	RNA-binding S4 domain-containing protein
BQ8897_RS00055	869	880	1.013	0.019	0.901094	1677	1537	0.924	-0.114	0.615073	septum formation initiator family protein
BQ8897_RS00060	236	270	1.15	0.202	0.51217	65	69	1.053	0.074	0.897397	hypothetical protein
BQ8897_RS00065	2993	2708	0.905	-0.144	0.144946	6277	6202	0.991	-0.013	0.933726	serine hydrolase
BQ8897_RS00070	1693	1717	1.018	0.026	0.905598	4014	5069	1.266	0.34	0.000782078	tRNA(Ile)-lysidine synthetase
BQ8897_RS00075	4957	6348	1.289	0.366	0.0124565	9632	11313	1.186	0.246	0.102333	hypoxanthine-guanine phosphoribosyltransferase
BQ8897_RS00080	34644	39782	1.15	0.202	0.00204979	68897	74270	1.077	0.107	0.359805	ATP-dependent metallopeptidase FtsH/Yme1/Tma family protein
BQ8897_RS00255	79210	65349	0.825	-0.278	5.03691e-05	129394	140464	1.087	0.12	0.419891	CHAP domain-containing protein
BQ8897_RS00260	19774	16384	0.828	-0.272	0.000152448	45805	38334	0.837	-0.257	0.00694844	ribose-phosphate pyrophosphokinase 1
BQ8897_RS00265	5623	12333	2.19	1.131	1.85429e-56	11176	9580	0.864	-0.21	0.170515	pyridoxal phosphate-dependent aminotransferase
BQ8897_RS00270	2196	4809	2.246	1.168	0.00227552	5438	4726	0.872	-0.197	0.209909	DNA repair protein RecO
BQ8897_RS00275	6	4	0.737	-0.44	0.784589	101	3069	32.229	5.01	1.2702e-67	CPBP family intramembrane metalloprotease
BQ8897_RS00280	8368	9971	1.192	0.254	0.00616433	10146	9519	0.939	-0.09	0.257151	phosphate acyltransferase PlsX
BQ8897_RS00285	2843	3350	1.179	0.238	0.0770497	2795	2406	0.865	-0.209	0.118927	acyl carrier protein
BQ8897_RS00290	335	285	0.885	-0.176	0.592013	266	695	2.656	1.409	0.000101327	phosphoribosylaminoimidazolesuccinocarboxamide synthase
BQ8897_RS00295	2098	1856	0.919	-0.122	0.480944	2738	6501	2.367	1.243	6.54072e-07	phosphoribosylformylglycinamidine synthase
BQ8897_RS00300	1079	1046	1.003	0.005	0.985477	1393	2631	1.882	0.913	6.68156e-08	amidophosphoribosyltransferase
BQ8897_RS00305	719	714	1.009	0.013	0.953325	946	1664	1.724	0.786	7.27357e-06	phosphoribosylformylglycinamidine cyclo-ligase
BQ8897_RS00310	347	336	0.994	-0.009	0.981878	580	1038	1.746	0.804	0.000363781	phosphoribosylglycinamide formyltransferase
BQ8897_RS00315	868	932	1.08	0.111	0.406902	1147	1608	1.394	0.479	0.000700762	GNAT family N-acetyltransferase
BQ8897_RS00320	2744	2814	1.036	0.051	0.730321	4126	5193	1.228	0.296	0.181379	bifunctional phosphoribosylaminoimidazolecarboxamide formyltransferase/IMP cyclohydrolase PurH
BQ8897_RS00325	172	147	0.855	-0.225	0.465104	521	1509	2.972	1.572	3.93499e-06	hypothetical protein
BQ8897_RS00330	10699	6817	0.637	-0.651	2.98676e-10	21424	25177	1.174	0.232	0.11681	LysM peptidoglycan-binding domain-containing protein
BQ8897_RS00335	15	7	0.467	-1.099	0.140894	58	422	7.068	2.821	1.91433e-19	putative N-acetylmannosamine-6-phosphate 2-epimerase
BQ8897_RS00340	45	24	0.517	-0.952	0.0575753	112	872	7.783	2.96	4.67272e-31	carbohydrate ABC transporter substrate-binding protein
BQ8897_RS00345	10	6	0.662	-0.595	0.532195	46	411	9.003	3.17	1.43927e-19	sugar ABC transporter permease
BQ8897_RS00350	11	12	1.082	0.113	0.899522	57	414	7.44	2.895	2.6174e-12	carbohydrate ABC transporter permease
BQ8897_RS00355	7	5	0.723	-0.467	0.698524	25	191	7.548	2.916	5.83801e-10	YhcH/YjgK/YiaL family protein
BQ8897_RS00360	10	12	1.146	0.196	0.842874	48	261	5.403	2.434	8.54559e-10	DUF624 domain-containing protein
BQ8897_RS00365	33	25	0.749	-0.418	0.492268	94	395	4.149	2.053	5.97486e-13	N-acetylneuraminate lyase
BQ8897_RS00370	43	42	0.955	-0.066	0.909308	96	343	3.611	1.853	2.02828e-10	ROK family protein
BQ8897_RS00375	56	53	0.956	-0.065	0.889661	175	518	2.988	1.579	1.0708e-10	acetylxylan esterase
BQ8897_RS00380	571	602	1.045	0.063	0.74337	1325	1470	1.112	0.153	0.275002	MurR/RpiR family transcriptional regulator
BQ8897_RS00385	237	134	0.574	-0.802	0.000824289	323	772	2.354	1.235	0.00017441	phosphoribosylamine--glycine ligase
BQ8897_RS00390	92	40	0.438	-1.191	0.000647564	109	264	2.398	1.262	0.00650902	5-(carboxyamino)imidazole ribonucleotide mutase
BQ8897_RS00395	238	135	0.583	-0.78	0.00495744	380	833	2.186	1.128	0.000216245	5-(carboxyamino)imidazole ribonucleotide synthase
BQ8897_RS00400	720	579	0.803	-0.316	0.0144898	3257	2920	0.895	-0.159	0.224369	DUF4041 domain-containing protein
BQ8897_RS00405	493	412	0.849	-0.236	0.374722	1391	1586	1.16	0.214	0.427291	hypothetical protein
BQ8897_RS00410	4827	4324	0.898	-0.155	0.0578101	8934	7782	0.864	-0.211	0.147007	adenylosuccinate lyase
BQ8897_RS00415	707	822	1.165	0.22	0.293892	2169	9574	4.488	2.166	1.41204e-40	XRE family transcriptional regulator
BQ8897_RS00420	4197	4230	1.013	0.019	0.892681	7569	14551	1.919	0.94	7.12503e-22	Holliday junction branch migration DNA helicase RuvB
BQ8897_RS00425	1933	2213	1.143	0.193	0.03634	4687	3854	0.839	-0.253	0.334924	low molecular weight phosphotyrosine protein phosphatase
BQ8897_RS00430	1669	1737	1.04	0.057	0.571633	2794	2721	0.99	-0.015	0.955784	membrane protein
BQ8897_RS00435	8413	8427	1.001	0.002	0.99222	23883	23199	0.973	-0.039	0.716581	acyltransferase
BQ8897_RS00440	13283	3513	0.285	-1.813	0.000362832	21797	13251	0.632	-0.663	3.21704e-05	bifunctional acetaldehyde-CoA/alcohol dehydrogenase
BQ8897_RS00445	468	437	0.918	-0.123	0.615256	547	399	0.801	-0.32	0.508951	alcohol dehydrogenase AdhP
BQ8897_RS00450	3318	2974	0.896	-0.158	0.0623777	8461	7569	0.901	-0.15	0.358022	threonine synthase
BQ8897_RS00455	3061	2780	0.909	-0.138	0.0546063	5458	5298	0.973	-0.039	0.764454	MATE family efflux transporter
BQ8897_RS00460	56962	41287	0.725	-0.463	1.93585e-15	102416	91456	0.892	-0.166	0.142105	30S ribosomal protein S10
BQ8897_RS00465	90289	67253	0.744	-0.427	1.12312e-16	138430	124815	0.902	-0.148	0.0713065	50S ribosomal protein L3
BQ8897_RS00470	70186	52000	0.741	-0.433	8.03758e-17	175127	167528	0.957	-0.063	0.616162	50S ribosomal protein L4
BQ8897_RS00475	36361	27611	0.759	-0.397	1.35408e-09	21152	18101	0.855	-0.226	0.0892005	50S ribosomal protein L23
BQ8897_RS00480	109597	81994	0.748	-0.419	3.01402e-15	211685	189183	0.893	-0.164	0.147007	50S ribosomal protein L2
BQ8897_RS00485	55307	40516	0.732	-0.45	2.61975e-15	75937	69083	0.912	-0.133	0.279834	30S ribosomal protein S19
BQ8897_RS00490	49337	35912	0.727	-0.459	1.72245e-13	123855	118990	0.963	-0.054	0.74921	50S ribosomal protein L22
BQ8897_RS00495	88321	65543	0.743	-0.429	9.30858e-14	194149	186302	0.96	-0.059	0.624221	30S ribosomal protein S3
BQ8897_RS00500	78052	57610	0.739	-0.437	2.83876e-16	123807	111152	0.893	-0.163	0.147007	50S ribosomal protein L16
BQ8897_RS00505	16102	12244	0.761	-0.394	2.49239e-06	14352	12118	0.849	-0.237	0.0802557	50S ribosomal protein L29
BQ8897_RS00510	63155	47613	0.755	-0.406	4.43813e-09	84380	75134	0.891	-0.167	0.0109803	30S ribosomal protein S17
BQ8897_RS00515	61281	45780	0.748	-0.418	4.82582e-09	110459	101481	0.913	-0.131	0.281223	50S ribosomal protein L14
BQ8897_RS00520	60220	45029	0.748	-0.418	1.28241e-12	92474	81358	0.882	-0.181	0.116893	50S ribosomal protein L24
BQ8897_RS00525	66802	51532	0.771	-0.374	2.89197e-11	142392	128689	0.904	-0.145	0.0447338	50S ribosomal protein L5
BQ8897_RS00530	29699	23162	0.783	-0.354	3.59589e-06	43654	38170	0.875	-0.193	0.0242116	30S ribosomal protein S14 type Z
BQ8897_RS00535	46297	36592	0.787	-0.345	1.77161e-05	118746	111478	0.938	-0.092	0.292687	30S ribosomal protein S8
BQ8897_RS00540	89132	68526	0.769	-0.379	8.76287e-07	130930	116781	0.893	-0.163	0.0456568	50S ribosomal protein L6
BQ8897_RS00545	45129	34567	0.766	-0.384	6.125e-13	92324	88267	0.957	-0.064	0.607701	50S ribosomal protein L18
BQ8897_RS00550	66782	51559	0.772	-0.374	1.60365e-13	73484	64075	0.869	-0.203	0.0392927	30S ribosomal protein S5
BQ8897_RS00555	19557	15831	0.808	-0.307	6.34646e-05	37279	31899	0.858	-0.221	0.0334045	50S ribosomal protein L30
BQ8897_RS00560	36496	29304	0.802	-0.319	5.83921e-09	67735	59408	0.879	-0.186	0.181687	50S ribosomal protein L15
BQ8897_RS00565	143661	124789	0.865	-0.21	0.055433	307768	317434	1.033	0.046	0.505224	preprotein translocase subunit SecY
BQ8897_RS00570	10465	7234	0.692	-0.532	3.40007e-12	14143	15659	1.109	0.149	0.0605608	adenylate kinase
BQ8897_RS00575	46698	32570	0.698	-0.52	8.77286e-25	116330	105278	0.907	-0.141	0.0492324	translation initiation factor IF-1
BQ8897_RS00580	21262	14443	0.679	-0.558	6.17275e-24	33194	27698	0.838	-0.254	0.0375948	50S ribosomal protein L36
BQ8897_RS00585	48668	34719	0.714	-0.487	6.15023e-14	94130	74472	0.792	-0.336	0.000178155	30S ribosomal protein S13
BQ8897_RS00590	46665	33450	0.717	-0.48	3.40076e-08	130024	109139	0.838	-0.254	0.0148365	30S ribosomal protein S11
BQ8897_RS00595	127781	93178	0.73	-0.455	2.3273e-14	300652	257142	0.856	-0.224	0.0268365	DNA-directed RNA polymerase subunit alpha
BQ8897_RS00600	59461	43760	0.737	-0.44	8.3888e-11	108979	89033	0.819	-0.289	0.0129371	50S ribosomal protein L17
BQ8897_RS00685	55	70	1.286	0.363	0.522895	211	183	0.902	-0.149	0.735013	NA
BQ8897_RS00690	63	83	1.342	0.425	0.334441	88	63	0.727	-0.459	0.416298	hypothetical protein
BQ8897_RS00695	30	32	1.046	0.065	0.940386	159	109	0.705	-0.505	0.266612	hypothetical protein
BQ8897_RS00700	83	86	1.044	0.063	0.908425	121	108	0.941	-0.088	0.873319	hypothetical protein
BQ8897_RS00705	118	147	1.239	0.309	0.357063	362	262	0.735	-0.444	0.136443	hypothetical protein
BQ8897_RS00710	181	268	1.487	0.573	0.0170388	580	488	0.848	-0.237	0.279834	hypothetical protein
BQ8897_RS00715	3987	5649	1.415	0.5	1.06349e-09	5940	3825	0.642	-0.64	7.88928e-12	DUF2992 domain-containing protein
BQ8897_RS00720	9	9	1.116	0.159	0.906615	30	95	3.159	1.66	0.00328934	hypothetical protein
BQ8897_RS00725	3422	5037	1.472	0.558	2.23896e-16	5773	8026	1.357	0.441	0.0271656	site-specific integrase
BQ8897_RS00730	2279	2435	1.076	0.105	0.614427	4921	4415	0.888	-0.171	0.307545	hypothetical protein
BQ8897_RS00735	763	895	1.166	0.221	0.124475	661	606	0.92	-0.12	0.554211	NA
BQ8897_RS00740	4386	5021	1.138	0.186	0.140894	9152	9396	1.023	0.032	0.746775	XRE family transcriptional regulator
BQ8897_RS00745	1188	2479	2.067	1.048	9.88515e-11	4044	2640	0.653	-0.616	5.0944e-11	hypothetical protein
BQ8897_RS00750	369	309	0.816	-0.294	0.278914	441	1272	2.381	1.252	0.0103143	hypothetical protein
BQ8897_RS00755	110	185	1.665	0.735	0.00843948	354	747	2.109	1.077	2.8924e-09	hypothetical protein
BQ8897_RS00760	194	177	0.844	-0.245	0.537633	541	2263	3.308	1.726	0.000156035	hypothetical protein
BQ8897_RS00765	1356	2236	1.617	0.694	0.0212945	3767	3205	0.851	-0.234	0.133366	hypothetical protein
BQ8897_RS00770	136	111	0.732	-0.45	0.208423	359	1584	3.216	1.685	0.000893118	XRE family transcriptional regulator
BQ8897_RS00775	710	580	0.666	-0.586	0.0595521	2443	11956	3.556	1.83	2.92876e-05	hypothetical protein
BQ8897_RS00780	254	199	0.729	-0.456	0.0753587	946	4653	3.464	1.793	0.000204131	hypothetical protein
BQ8897_RS00785	149	102	0.632	-0.662	0.0283457	140	653	3.2	1.678	0.00685397	hypothetical protein
BQ8897_RS00790	88	67	0.722	-0.471	0.249227	263	1420	3.621	1.856	0.00118636	XRE family transcriptional regulator
BQ8897_RS00795	100	131	1.137	0.185	0.730321	253	1066	3.303	1.724	0.00410788	hypothetical protein
BQ8897_RS00800	158	138	0.749	-0.417	0.269105	156	658	3.161	1.66	0.00201382	hypothetical protein
BQ8897_RS00805	579	615	1.062	0.087	0.586619	983	1367	1.393	0.478	0.00488102	hypothetical protein
BQ8897_RS00810	189	177	0.789	-0.342	0.381528	313	1428	3.501	1.808	6.59125e-05	hypothetical protein
BQ8897_RS00815	341	349	0.862	-0.213	0.558502	634	2837	3.324	1.733	0.000232432	replication protein
BQ8897_RS00820	358	316	0.744	-0.428	0.185016	569	2533	3.156	1.658	0.000924749	ATP-binding protein
BQ8897_RS00825	71	66	0.847	-0.24	0.647144	108	512	3.601	1.848	0.000793501	hypothetical protein
BQ8897_RS00830	84	82	0.811	-0.303	0.583198	255	1085	3.096	1.631	0.00121972	hypothetical protein
BQ8897_RS00835	51	52	0.892	-0.165	0.800201	40	163	2.955	1.563	0.0263257	hypothetical protein
BQ8897_RS00840	113	102	0.844	-0.244	0.555085	334	1442	3.081	1.623	0.00278815	hypothetical protein
BQ8897_RS00845	348	313	0.745	-0.424	0.245338	884	3668	3.029	1.599	0.00093043	recombinase RecT
BQ8897_RS00850	323	294	0.792	-0.336	0.296874	798	3171	2.97	1.571	0.000783067	hypothetical protein
BQ8897_RS00855	76	69	0.701	-0.512	0.384018	262	1057	2.938	1.555	0.00394277	hypothetical protein
BQ8897_RS00860	198	163	0.721	-0.473	0.183339	391	1676	3.24	1.696	9.80106e-05	RusA family crossover junction endodeoxyribonuclease
BQ8897_RS00865	163	130	0.68	-0.556	0.13363	301	1218	2.806	1.489	0.0109326	NA
BQ8897_RS00870	63	51	0.683	-0.55	0.299958	262	1004	2.815	1.493	0.00526861	DUF1599 domain-containing protein
BQ8897_RS00875	48	38	0.699	-0.516	0.331561	189	718	2.859	1.516	0.00212934	hypothetical protein
BQ8897_RS00880	40	34	0.721	-0.473	0.475116	106	391	2.62	1.389	0.0321958	hypothetical protein
BQ8897_RS00885	70	49	0.572	-0.806	0.138233	289	1195	2.858	1.515	0.0103536	hypothetical protein
BQ8897_RS00890	205	158	0.669	-0.58	0.0921659	505	2005	2.839	1.505	0.00214723	DUF1642 domain-containing protein
BQ8897_RS00895	38	27	0.681	-0.555	0.43885	234	969	2.86	1.516	0.00616012	hypothetical protein
BQ8897_RS00900	95	64	0.618	-0.695	0.0959417	158	632	2.781	1.475	0.0196775	hypothetical protein
BQ8897_RS00905	20	12	0.583	-0.78	0.385206	226	1061	3.146	1.653	0.00611626	hypothetical protein
BQ8897_RS00910	274	306	1.079	0.11	0.679299	528	2412	3.51	1.811	3.79109e-05	ArpU family phage encoded transcriptional regulator
BQ8897_RS00920	2352	2105	0.896	-0.159	0.116052	4994	11420	2.258	1.175	2.22683e-14	HicB family protein
BQ8897_RS00925	1182	995	0.84	-0.251	0.0563678	2008	4214	2.112	1.079	3.14551e-22	addiction module toxin%2C HicA family
BQ8897_RS00930	367	124	0.302	-1.726	3.21684e-11	676	2485	2.451	1.293	0.0102553	HNH endonuclease
BQ8897_RS00935	387	135	0.298	-1.749	4.26099e-10	746	2832	2.355	1.236	0.0409418	phage terminase small subunit P27 family
BQ8897_RS00940	1304	438	0.285	-1.813	1.11632e-14	3532	13672	2.407	1.267	0.12179	amino acid transporter
BQ8897_RS00945	145	47	0.307	-1.704	4.04597e-07	571	2150	2.314	1.21	0.0477486	hypothetical protein
BQ8897_RS00950	3661	954	0.225	-2.153	5.17814e-30	7589	32830	2.666	1.414	0.103656	phage portal protein
BQ8897_RS00955	1830	471	0.221	-2.181	2.36445e-25	3744	16167	2.575	1.364	0.110662	Clp protease ClpP
BQ8897_RS00960	4538	1175	0.221	-2.175	5.42202e-30	10045	43747	2.601	1.379	0.117718	phage major capsid protein
BQ8897_RS00965	759	211	0.255	-1.972	3.57319e-22	1479	6362	2.583	1.369	0.0124577	hypothetical protein
BQ8897_RS00970	491	138	0.24	-2.056	1.36994e-11	851	3607	2.461	1.299	0.0309228	head-tail adaptor protein
BQ8897_RS00975	973	254	0.213	-2.231	9.23271e-18	2066	8320	2.464	1.301	0.115159	hypothetical protein
BQ8897_RS00980	1276	291	0.201	-2.318	5.20716e-26	2254	9153	2.42	1.275	0.155543	hypothetical protein
BQ8897_RS00985	2225	596	0.229	-2.124	7.81837e-23	3846	15972	2.455	1.296	0.147911	hypothetical protein
BQ8897_RS00990	956	218	0.207	-2.271	1.17185e-22	1787	6818	2.161	1.112	0.23689	hypothetical protein
BQ8897_RS00995	11631	2984	0.218	-2.201	3.38944e-30	23492	90921	2.296	1.199	0.174249	phage tail tape measure protein
BQ8897_RS01000	4484	1144	0.22	-2.184	2.60836e-27	9110	36092	2.351	1.233	0.162262	hypothetical protein
BQ8897_RS01005	7110	1876	0.23	-2.119	2.23003e-28	29249	143132	2.9	1.536	0.071309	CHAP domain-containing protein
BQ8897_RS01010	6611	1717	0.225	-2.15	1.17397e-30	14193	55963	2.5	1.322	0.0971754	hypothetical protein
BQ8897_RS01015	595	135	0.225	-2.154	2.85185e-16	1506	5942	2.307	1.206	0.182238	DUF1366 domain-containing protein
BQ8897_RS01020	290	72	0.224	-2.157	1.5054e-10	741	3485	2.666	1.415	0.0226246	hypothetical protein
BQ8897_RS01025	585	174	0.244	-2.035	7.58591e-13	845	3051	2.331	1.221	0.0205855	hypothetical protein
BQ8897_RS01030	347	82	0.21	-2.254	1.092e-11	1903	8909	2.56	1.356	0.182465	phage holin
BQ8897_RS01035	3150	816	0.224	-2.161	4.38699e-25	9371	41200	2.595	1.376	0.115606	lysin
BQ8897_RS01040	1099	1253	1.137	0.186	0.183577	838	1390	1.581	0.661	0.041992	CsbD family protein
BQ8897_RS01045	112	39	0.312	-1.681	6.28035e-05	95	428	3.167	1.663	0.0129371	hypothetical protein
BQ8897_RS01050	2198	2959	1.348	0.431	1.69798e-06	4048	3023	0.748	-0.419	2.54641e-06	histidine phosphatase family protein
BQ8897_RS01055	2852	3687	1.293	0.371	3.38788e-06	5639	4576	0.811	-0.302	0.00284911	D-alanyl-D-alanine carboxypeptidase
BQ8897_RS01060	1634	1878	1.147	0.198	0.0650982	2660	2078	0.788	-0.344	0.0447979	N-acetylmuramoyl-L-alanine amidase
BQ8897_RS01065	11753	11492	0.977	-0.033	0.665071	23122	53461	2.418	1.274	1.63322e-10	heat-inducible transcriptional repressor HrcA
BQ8897_RS01070	9503	9344	0.985	-0.022	0.878727	16107	36161	2.334	1.223	1.79342e-13	nucleotide exchange factor GrpE
BQ8897_RS01075	46684	47820	1.027	0.038	0.723653	83152	148368	1.832	0.874	1.17261e-09	molecular chaperone DnaK
BQ8897_RS01080	12631	12387	0.981	-0.027	0.829265	27067	45338	1.689	0.757	1.93639e-15	molecular chaperone DnaJ
BQ8897_RS01085	589	494	0.84	-0.252	0.0674812	1730	4096	2.351	1.233	5.0813e-22	PLP-dependent aminotransferase family protein
BQ8897_RS01090	1465	1588	1.084	0.116	0.207868	3788	4577	1.209	0.273	0.114768	tRNA pseudouridine(38-40) synthase TruA
BQ8897_RS01095	1006	1184	1.178	0.237	0.0588488	2918	3320	1.138	0.187	0.195904	hydroxymethylpyrimidine/phosphomethylpyrimidine kinase
BQ8897_RS01100	594	624	1.049	0.07	0.697235	1768	1971	1.113	0.154	0.212673	ECF transporter S component
BQ8897_RS01105	749	780	1.039	0.055	0.729803	3515	3968	1.128	0.174	0.251641	TIGR01440 family protein
BQ8897_RS01110	733	905	1.235	0.304	0.113332	1786	1634	0.922	-0.117	0.613069	mechanosensitive ion channel family protein
BQ8897_RS01115	75088	69494	0.926	-0.11	0.227	104352	79378	0.762	-0.392	8.0456e-06	trigger factor
BQ8897_RS01120	7779	6554	0.841	-0.249	0.00032281	17092	12637	0.739	-0.436	5.08405e-10	DNA-directed RNA polymerase subunit delta
BQ8897_RS01125	21154	20312	0.96	-0.059	0.534379	46446	34770	0.751	-0.413	0.00601577	CTP synthetase
BQ8897_RS01130	4758	4442	0.934	-0.099	0.347638	10478	9760	0.954	-0.068	0.752628	alpha/beta hydrolase
BQ8897_RS01140	2059	2335	1.135	0.182	0.0418408	4314	5892	1.383	0.467	0.000377252	deoxyuridine 5'-triphosphate nucleotidohydrolase
BQ8897_RS01145	3884	4341	1.119	0.163	0.0222475	6336	7204	1.143	0.193	0.157732	DNA repair protein RadA
BQ8897_RS01150	2810	3418	1.215	0.281	0.000928488	6169	4124	0.676	-0.566	0.000676995	carbonic anhydrase
BQ8897_RS01155	4100	7920	1.935	0.953	1.81562e-26	7749	4195	0.542	-0.883	3.99485e-19	pyridine nucleotide-disulfide oxidoreductase
BQ8897_RS01160	284	307	1.076	0.106	0.697634	69	98	1.406	0.492	0.334522	IS30-like element ISSag9 family transposase
BQ8897_RS01165	16405	12170	0.743	-0.429	3.44029e-10	27269	22339	0.82	-0.287	0.00102278	glutamate--tRNA ligase
BQ8897_RS01170	151	201	1.322	0.403	0.0870373	207	238	1.159	0.213	0.573196	D-ribose ABC transporter substrate-binding protein
BQ8897_RS01175	96	132	1.351	0.434	0.147816	171	228	1.354	0.437	0.270818	ribose ABC transporter permease
BQ8897_RS01180	146	183	1.239	0.309	0.283514	214	263	1.231	0.3	0.386648	ribose import ATP-binding protein RbsA
BQ8897_RS01185	17	21	1.232	0.301	0.721736	23	36	1.563	0.645	0.402186	D-ribose pyranase
BQ8897_RS01190	55	64	1.155	0.208	0.666903	73	114	1.553	0.635	0.175241	ribokinase
BQ8897_RS01195	84	100	1.136	0.184	0.684985	154	218	1.446	0.532	0.203298	LacI family transcriptional regulator
BQ8897_RS01200	0	1	NA	NA	NA	2	10	3.939	1.978	0.187552	hypothetical protein
BQ8897_RS01205	18	19	1.067	0.094	0.909881	71	184	2.59	1.373	0.000212001	ABC transporter permease
BQ8897_RS01210	19	24	1.268	0.343	0.638348	45	87	1.96	0.971	0.0594754	ABC transporter ATP-binding protein
BQ8897_RS01215	598	665	1.113	0.154	0.25731	1264	1021	0.819	-0.288	0.120942	DNA-binding response regulator
BQ8897_RS01220	1093	1172	1.071	0.099	0.574025	3275	2720	0.834	-0.261	0.0243391	sensor histidine kinase
BQ8897_RS01225	26	19	0.708	-0.498	0.466184	56	106	1.856	0.892	0.0781623	argininosuccinate synthase
BQ8897_RS01230	46	45	0.976	-0.035	0.956442	114	168	1.472	0.558	0.139364	argininosuccinate lyase
BQ8897_RS01235	156388	154037	0.985	-0.021	0.8722	271902	194728	0.717	-0.48	5.72755e-14	fructose-1%2C6-bisphosphate aldolase%2C class II
BQ8897_RS01240	2578	5749	2.235	1.16	2.01832e-28	4537	2461	0.546	-0.874	2.2235e-10	L-lactate dehydrogenase
BQ8897_RS01245	23442	21276	0.907	-0.141	0.109371	41685	35955	0.863	-0.213	0.197289	50S ribosomal protein L28
BQ8897_RS01250	6611	6799	1.03	0.042	0.62355	8067	6824	0.846	-0.241	0.0351356	Asp23/Gls24 family envelope stress response protein
BQ8897_RS01255	40268	39502	0.983	-0.025	0.829607	67270	53185	0.79	-0.339	4.45219e-08	DAK2 domain-containing protein
BQ8897_RS01260	3636	6058	1.664	0.734	1.23892e-26	5319	2864	0.538	-0.894	4.94998e-14	SPFH domain-containing protein
BQ8897_RS01265	2447	3970	1.602	0.68	0.002874	979	1133	1.163	0.218	0.170515	hypothetical protein
BQ8897_RS01270	323	60711	187.007	7.547	0	935	174160	186.817	7.545	0	hypothetical protein
BQ8897_RS01275	12346	10746	0.872	-0.198	0.0132268	17247	16424	0.952	-0.07	0.547681	amino acid ABC transporter ATP-binding protein
BQ8897_RS01280	17635	15144	0.859	-0.219	0.0193647	33415	31638	0.947	-0.079	0.265196	glutamine ABC transporter substrate-binding protein
BQ8897_RS01285	1523	1703	1.116	0.159	0.152132	4284	3521	0.823	-0.282	0.00513561	DUF2207 domain-containing protein
BQ8897_RS01290	3172	2689	0.844	-0.244	0.0858573	11464	11207	0.978	-0.032	0.74921	undecaprenyl-diphosphatase
BQ8897_RS01295	3689	4195	1.137	0.185	0.0116129	5272	4808	0.916	-0.127	0.278709	adaptor protein MecA
BQ8897_RS01300	5968	6426	1.07	0.098	0.510504	12981	12332	0.95	-0.073	0.361832	undecaprenyl/decaprenyl-phosphate alpha-N-acetylglucosaminyl 1-phosphate transferase
BQ8897_RS01305	2656	1932	0.727	-0.459	6.43601e-12	5476	4358	0.802	-0.318	0.00623066	Fe-S cluster assembly ATPase SufC
BQ8897_RS01310	4589	3412	0.744	-0.426	9.41301e-09	8234	6218	0.762	-0.392	0.000986472	Fe-S cluster assembly protein SufD
BQ8897_RS01315	3945	3063	0.777	-0.365	3.67584e-07	7702	5744	0.753	-0.409	0.00194318	cysteine desulfurase
BQ8897_RS01320	1815	1398	0.771	-0.375	0.00011622	2776	1943	0.702	-0.51	2.12897e-05	SUF system NifU family Fe-S cluster assembly protein
BQ8897_RS01325	7218	5415	0.751	-0.414	1.84372e-06	12351	8603	0.698	-0.518	2.8532e-07	Fe-S cluster assembly protein SufB
BQ8897_RS01330	1805	9790	5.429	2.441	9.4865e-267	3363	16743	4.999	2.322	1.30852e-82	D-alanyl-D-alanine carboxypeptidase
BQ8897_RS01335	2165	1606	0.742	-0.43	1.15363e-08	4446	3962	0.89	-0.167	0.126389	D-alanyl-D-alanine carboxypeptidase
BQ8897_RS01340	26026	22853	0.881	-0.183	0.070891	46534	46705	1.017	0.025	0.904902	peptide ABC transporter substrate-binding protein
BQ8897_RS01345	4552	5187	1.139	0.188	0.00102977	9607	9514	1.011	0.016	0.950586	ABC transporter permease
BQ8897_RS01350	5310	5948	1.116	0.159	0.0437956	12860	13720	1.08	0.111	0.542521	ABC transporter permease
BQ8897_RS01355	7888	8337	1.06	0.084	0.445782	14610	15266	1.049	0.069	0.68077	ABC transporter ATP-binding protein
BQ8897_RS01360	8036	8568	1.067	0.093	0.254924	15917	17092	1.079	0.109	0.521003	ABC transporter ATP-binding protein
BQ8897_RS01390	1106	587	0.532	-0.911	8.43786e-16	4357	6443	1.487	0.572	2.32006e-06	4-(cytidine 5'-diphospho)-2-C-methyl-D-erythritol kinase
BQ8897_RS01395	1074	982	0.914	-0.129	0.659838	5384	7061	1.317	0.397	0.000948857	transcriptional regulator
BQ8897_RS01400	3853	3092	0.803	-0.316	0.00096076	6497	7817	1.205	0.269	0.0394591	metal ABC transporter ATP-binding protein
BQ8897_RS01405	3430	2624	0.764	-0.389	5.24416e-09	7750	9887	1.275	0.351	0.00110515	metal ABC transporter permease
BQ8897_RS01410	204	293	1.445	0.531	0.0146495	551	446	0.807	-0.309	0.158976	NA
BQ8897_RS01415	10930	11449	1.048	0.067	0.331954	20654	16940	0.82	-0.287	1.7963e-05	tyrosine--tRNA ligase
BQ8897_RS01420	13337	12761	0.957	-0.063	0.416649	24235	21984	0.911	-0.135	0.289265	penicillin-binding protein
BQ8897_RS01425	94180	81669	0.868	-0.204	0.00148276	169125	151821	0.898	-0.155	0.0848042	DNA-directed RNA polymerase subunit beta
BQ8897_RS01430	124875	109309	0.877	-0.19	0.0114959	225260	192829	0.856	-0.224	0.00412914	DNA-directed RNA polymerase subunit beta'
BQ8897_RS01435	411	525	1.284	0.361	0.00975087	1911	2226	1.172	0.229	0.0756712	DUF1033 domain-containing protein
BQ8897_RS01440	75	104	1.439	0.525	0.314856	861	1027	1.202	0.265	0.139364	NA
BQ8897_RS01445	11	6	0.548	-0.868	0.357903	33	221	6.654	2.734	5.57859e-12	competence protein CglA
BQ8897_RS01450	14	13	0.983	-0.024	0.981219	39	144	3.693	1.885	2.44938e-05	type II secretion system F family protein
BQ8897_RS01455	40	50	1.25	0.322	0.512068	99	253	2.531	1.34	7.12532e-05	competence protein ComGF
BQ8897_RS01460	29	30	1.04	0.056	0.934745	112	253	2.256	1.174	0.000242211	NA
BQ8897_RS01465	5694	4389	0.771	-0.376	2.96183e-11	8753	7029	0.802	-0.319	0.0206329	class I SAM-dependent methyltransferase
BQ8897_RS01470	18891	15453	0.818	-0.29	1.305e-06	30437	20924	0.695	-0.525	0.000465601	acetate kinase
BQ8897_RS01475	253	252	0.997	-0.005	0.988858	141	502	3.581	1.84	2.50852e-11	transcriptional regulator
BQ8897_RS01480	103	82	0.808	-0.308	0.483098	165	461	2.871	1.521	6.31391e-06	hypothetical protein
BQ8897_RS01485	83	52	0.689	-0.538	0.381298	693	2607	4.117	2.042	6.25095e-10	hypothetical protein
BQ8897_RS01490	1959	2340	1.201	0.264	0.160249	5633	7608	1.359	0.442	0.00107418	CPBP family intramembrane metalloprotease
BQ8897_RS01495	3365	3588	1.065	0.09	0.480944	7699	6083	0.79	-0.341	6.66059e-05	pyrroline-5-carboxylate reductase
BQ8897_RS01500	4678	5033	1.076	0.106	0.312336	10577	8410	0.796	-0.328	0.00349839	glutamyl aminopeptidase
BQ8897_RS01505	76	80	1.161	0.216	0.767916	642	547	0.852	-0.231	0.217368	hypothetical protein
BQ8897_RS01510	959	988	1.026	0.038	0.815572	784	611	0.787	-0.345	0.126676	DUF4651 domain-containing protein
BQ8897_RS01515	1473	1514	1.024	0.035	0.809208	2908	2168	0.744	-0.427	0.00362863	thioredoxin
BQ8897_RS01520	4001	3940	0.984	-0.023	0.844339	6790	4973	0.733	-0.449	9.6799e-05	DUF4479 domain-containing protein
BQ8897_RS01525	587	727	1.232	0.301	0.0650982	1505	1201	0.802	-0.319	0.0565551	class I SAM-dependent methyltransferase
BQ8897_RS01530	48	46	0.959	-0.06	0.911096	67	187	2.755	1.462	0.000206408	Single-stranded DNA-binding protein 2
BQ8897_RS01535	528	573	1.086	0.119	0.476158	1088	681	0.628	-0.672	4.52943e-06	haloacid dehalogenase
BQ8897_RS01540	1440	1587	1.102	0.14	0.273082	2696	1880	0.698	-0.52	7.79691e-07	sensor histidine kinase
BQ8897_RS01545	677	744	1.098	0.134	0.33824	1283	802	0.631	-0.665	0.000681714	DNA-binding response regulator
BQ8897_RS01550	9	6	0.73	-0.454	0.7111	23	34	1.519	0.603	0.465346	murein hydrolase transporter LrgA
BQ8897_RS01555	14	15	1.006	0.009	0.99476	24	48	2.018	1.013	0.147013	antiholin
BQ8897_RS01560	0	0	2.022	1.016	0.873949	2	3	1.813	0.859	0.694559	hypothetical protein
BQ8897_RS01565	2800	7448	2.664	1.413	5.51891e-39	3321	1136	0.349	-1.52	6.24595e-15	hypothetical protein
BQ8897_RS01570	634	1667	2.63	1.395	1.42089e-22	947	335	0.358	-1.483	1.12688e-14	ABC transporter permease
BQ8897_RS01575	362	948	2.623	1.391	1.36085e-21	885	322	0.364	-1.457	1.54643e-16	ABC transporter permease
BQ8897_RS01580	483	1213	2.509	1.327	7.54741e-19	840	330	0.395	-1.34	2.78372e-11	ABC transporter ATP-binding protein
BQ8897_RS01585	405	1052	2.598	1.378	4.59356e-21	483	155	0.321	-1.641	8.89237e-13	ABC transporter ATP-binding protein
BQ8897_RS01590	229	194	0.831	-0.267	0.322566	321	66143	208.115	7.701	0	PTS trehalose transporter subunit IIBC
BQ8897_RS01595	502	601	1.199	0.262	0.0718927	923	49760	54.169	5.759	0	alpha%2Calpha-phosphotrehalase
BQ8897_RS01600	135	158	1.164	0.219	0.455673	357	695	1.946	0.96	3.29036e-05	PRD domain-containing protein
BQ8897_RS01605	34	42	1.235	0.304	0.624079	6	10	1.851	0.888	0.533473	PTS lactose transporter subunit IIB
BQ8897_RS01610	168	209	1.239	0.31	0.200121	463	632	1.368	0.452	0.0219735	PTS ascorbate transporter subunit IIC
BQ8897_RS01615	214	215	1.006	0.009	0.977131	426	541	1.265	0.34	0.111206	transketolase
BQ8897_RS01620	247	284	1.16	0.214	0.349378	568	638	1.122	0.167	0.386217	transketolase
BQ8897_RS01625	139	65	0.468	-1.097	2.39861e-06	420	5106	12.438	3.637	1.99793e-103	oxidoreductase
BQ8897_RS01630	41955	37377	0.892	-0.165	0.00821217	98587	90971	0.924	-0.114	0.185534	30S ribosomal protein S15
BQ8897_RS01635	18528	19195	1.037	0.052	0.59024	36823	32104	0.873	-0.195	0.211841	polyribonucleotide nucleotidyltransferase
BQ8897_RS01640	6636	7223	1.089	0.124	0.0632852	12030	10340	0.859	-0.219	0.0246984	hypothetical protein
BQ8897_RS01645	6229	6586	1.058	0.082	0.384855	12290	10777	0.875	-0.193	0.169723	serine O-acetyltransferase
BQ8897_RS01650	617	671	1.099	0.136	0.586801	329	299	0.907	-0.141	0.591892	hypothetical protein
BQ8897_RS01655	11336	11909	1.05	0.071	0.353187	22745	19409	0.853	-0.229	0.00538329	cysteine--tRNA ligase
BQ8897_RS01660	3648	3750	1.028	0.04	0.644367	7415	6935	0.937	-0.095	0.378102	hypothetical protein
BQ8897_RS01665	2233	1971	0.882	-0.181	0.138763	4476	4247	0.949	-0.076	0.518306	23S rRNA (guanosine(2251)-2'-O)-methyltransferase RlmB
BQ8897_RS01670	2170	1878	0.862	-0.213	0.0597117	4310	4199	0.977	-0.033	0.862861	hypothetical protein
BQ8897_RS01675	14095	11876	0.842	-0.247	0.00070708	25332	19813	0.784	-0.352	0.00268027	DegV family protein
BQ8897_RS01680	29	28	0.912	-0.133	0.884153	108	248	2.283	1.191	0.00162556	hypothetical protein
BQ8897_RS01685	47	45	0.977	-0.034	0.967941	183	404	2.24	1.163	0.000982333	NA
BQ8897_RS01690	68	82	1.219	0.286	0.484273	145	244	1.709	0.773	0.105974	transcriptional regulator
BQ8897_RS01695	70984	56371	0.794	-0.334	1.36455e-06	173849	153876	0.889	-0.17	0.175126	50S ribosomal protein L13
BQ8897_RS01700	47174	36501	0.775	-0.368	3.9327e-06	100853	88107	0.874	-0.195	0.105447	30S ribosomal protein S9
BQ8897_RS01705	33	156	4.852	2.279	8.54017e-10	84	155	1.883	0.913	0.0754095	virulence factor EsxA
BQ8897_RS01710	25	123	4.927	2.301	8.97685e-06	92	184	2.023	1.016	0.0153755	hypothetical protein
BQ8897_RS01715	45	233	5.415	2.437	5.78296e-08	143	269	1.903	0.928	0.0067781	hypothetical protein
BQ8897_RS01720	2637	2521	0.953	-0.07	0.62642	3837	3412	0.891	-0.167	0.118021	transposase
BQ8897_RS01725	1	1	0.394	-1.344	0.697634	4	7	1.48	0.565	0.753971	excisionase
BQ8897_RS01730	19	53	2.792	1.481	0.00218696	48	105	2.258	1.175	0.0895054	hypothetical protein
BQ8897_RS01735	1	0	0.297	-1.752	0.589297	1	5	5.36	2.422	0.312456	helix-turn-helix domain-containing protein
BQ8897_RS01740	2	1	0.566	-0.822	0.779416	8	12	1.437	0.523	0.71475	sigma-70 family RNA polymerase sigma factor
BQ8897_RS01745	9	4	0.454	-1.139	0.387324	19	14	0.775	-0.368	0.743252	hypothetical protein
BQ8897_RS01750	130	255	1.963	0.973	8.29505e-05	287	245	0.863	-0.212	0.539674	XRE family transcriptional regulator
BQ8897_RS01755	360	188	0.522	-0.939	1.78422e-08	782	710	0.92	-0.12	0.618292	conjugal transfer protein
BQ8897_RS01760	2239	1318	0.589	-0.764	2.03849e-16	5320	4513	0.906	-0.142	0.673547	tetracycline resistance ribosomal protection protein Tet(M)
BQ8897_RS01765	958	1257	1.311	0.391	0.0320824	1484	1102	0.753	-0.41	0.0153471	tetracycline resistance protein
BQ8897_RS01770	2	4	1.508	0.592	0.830878	11	38	3.355	1.746	0.0557307	conjugal transfer protein
BQ8897_RS01775	2	0	0.362	-1.466	0.801664	11	38	4.095	2.034	0.0444407	peptidase P60
BQ8897_RS01780	1	0	0.592	-0.756	0.831128	12	32	2.516	1.331	0.127092	membrane protein
BQ8897_RS01785	15	16	1.151	0.203	0.844339	44	99	2.275	1.186	0.0149865	ATP/GTP-binding protein
BQ8897_RS01790	0	0	NA	NA	NA	2	4	1.094	0.13	0.960722	conjugal transfer protein
BQ8897_RS01795	0	1	4.468	2.16	0.588892	4	18	5.018	2.327	0.0627412	antirestriction protein ArdA
BQ8897_RS01800	0	0	1.967	0.976	0.878727	1	4	6.183	2.628	0.285524	hypothetical protein
BQ8897_RS01805	1	0	0.322	-1.636	0.720018	7	27	5.074	2.343	0.171752	XRE family transcriptional regulator
BQ8897_RS01810	0	0	1	0	1	0	1	2.341	1.227	0.812647	hypothetical protein
BQ8897_RS01815	3	2	0.895	-0.161	0.945509	15	55	3.769	1.914	0.00791818	DNA translocase FtsK
BQ8897_RS01820	1	0	0.533	-0.908	0.885315	3	15	4.601	2.202	0.129473	DUF961 domain-containing protein
BQ8897_RS01825	0	0	1	0	1	1	6	5.849	2.548	0.279417	DUF961 domain-containing protein
BQ8897_RS01830	0	0	0.556	-0.846	0.890904	0	3	6.909	2.788	0.447961	hypothetical protein
BQ8897_RS01835	8	5	0.661	-0.598	0.588722	27	57	2.065	1.046	0.106814	hypothetical protein
BQ8897_RS01840	46	44	0.967	-0.049	0.937735	128	120	0.957	-0.064	0.89979	hypothetical protein
BQ8897_RS01845	19	21	1.111	0.152	0.855331	89	94	1.086	0.119	0.858508	hypothetical protein
BQ8897_RS01850	33	33	0.993	-0.01	0.988858	76	83	1.115	0.157	0.793442	hypothetical protein
BQ8897_RS01855	3	1	0.342	-1.548	0.565098	18	21	1.122	0.166	0.873319	hypothetical protein
BQ8897_RS01860	0	0	NA	NA	NA	0	0	NA	NA	NA	hypothetical protein
BQ8897_RS01865	0	0	NA	NA	NA	2	4	5.305	2.407	0.46792	hypothetical protein
BQ8897_RS01870	79	95	1.262	0.336	0.54072	160	138	0.86	-0.218	0.582356	XRE family transcriptional regulator
BQ8897_RS01875	612	769	1.255	0.327	0.0261896	937	769	0.823	-0.281	0.124099	MutR family transcriptional regulator
BQ8897_RS01880	198	195	0.987	-0.019	0.946543	520	590	1.132	0.179	0.369273	MFS transporter
BQ8897_RS01885	4742	2273	0.479	-1.062	4.41789e-63	10487	11158	1.066	0.092	0.410269	ABC transporter permease
BQ8897_RS01890	6733	3215	0.477	-1.066	3.334e-51	10314	10470	1.015	0.022	0.792878	osmoprotectant ABC transporter substrate-binding protein
BQ8897_RS01895	2791	1358	0.487	-1.037	2.53832e-24	7110	7589	1.067	0.094	0.24998	ABC transporter permease
BQ8897_RS01900	5702	2905	0.509	-0.976	2.29971e-32	12353	13281	1.077	0.106	0.260749	ABC transporter ATP-binding protein
BQ8897_RS01985	244	498	2.046	1.033	1.00683e-09	424	703	1.678	0.746	0.00483955	hypothetical protein
BQ8897_RS01990	2425	4250	1.748	0.805	4.03082e-17	5403	8166	1.512	0.597	3.96935e-12	DUF2974 domain-containing protein
BQ8897_RS01995	566	934	1.655	0.727	1.31259e-07	1153	1719	1.51	0.595	0.000120457	hypothetical protein
BQ8897_RS02000	586	1080	1.84	0.88	9.24779e-17	857	1298	1.514	0.598	1.33039e-05	hypothetical protein
BQ8897_RS02005	564	735	1.307	0.386	0.0187035	1333	1024	0.789	-0.341	0.295484	N-acetyltransferase
BQ8897_RS02010	314	424	1.395	0.48	0.140756	867	700	0.815	-0.295	0.226887	NA
BQ8897_RS02015	702	883	1.261	0.335	0.0965154	1266	1051	0.837	-0.258	0.176839	N-acetyltransferase
BQ8897_RS02020	347	420	1.229	0.297	0.326734	1049	984	0.943	-0.084	0.72347	hypothetical protein
BQ8897_RS02025	137	172	1.282	0.359	0.357923	532	415	0.779	-0.361	0.137306	RNA polymerase sigma factor
BQ8897_RS02030	9	11	1.344	0.426	0.729803	4	10	2.48	1.31	0.444827	lipoprotein
BQ8897_RS02035	106	109	1.018	0.026	0.958605	355	390	1.109	0.15	0.621154	TetR/AcrR family transcriptional regulator
BQ8897_RS02040	121	109	0.906	-0.142	0.7855	508	548	1.079	0.11	0.66336	ABC transporter permease
BQ8897_RS02045	152	157	1.039	0.055	0.885315	289	279	0.967	-0.049	0.870739	ABC transporter ATP-binding protein
BQ8897_RS02050	225	237	1.052	0.072	0.766339	615	800	1.299	0.378	0.0593786	hypothetical protein
BQ8897_RS02055	170	190	1.126	0.171	0.628717	400	567	1.423	0.509	0.021492	PadR family transcriptional regulator
BQ8897_RS02060	8253	8007	0.969	-0.045	0.600451	17159	17017	0.992	-0.012	0.88256	hypothetical protein
BQ8897_RS02065	1549	2198	1.415	0.5	0.000306678	6023	11540	1.895	0.922	4.00922e-14	N-acetylglucosamine-6-phosphate deacetylase
BQ8897_RS02070	20	146	8.34	3.06	1.45144e-06	146	1559	10.815	3.435	4.9898e-34	isoprenylcysteine carboxyl methyltransferase
BQ8897_RS02075	5380	4704	0.874	-0.194	0.0129338	13845	11075	0.804	-0.315	0.0508596	glycine--tRNA ligase subunit alpha
BQ8897_RS02080	2271	2133	0.949	-0.076	0.800201	6444	5514	0.863	-0.213	0.142027	FMN-dependent NADH-azoreductase
BQ8897_RS02085	16762	14482	0.864	-0.211	0.00348016	33641	27680	0.826	-0.276	0.0396397	glycine--tRNA ligase subunit beta
BQ8897_RS02090	2842	2513	0.884	-0.177	0.0753351	3992	2907	0.728	-0.457	2.02825e-07	DUF896 domain-containing protein
BQ8897_RS02095	61	51	0.844	-0.244	0.593735	220	231	1.056	0.078	0.858508	DUF1294 domain-containing protein
BQ8897_RS02100	391	419	1.069	0.096	0.657771	918	917	0.991	-0.014	0.950042	glycerol kinase
BQ8897_RS02105	545	605	1.099	0.136	0.457401	1039	1105	1.058	0.082	0.646961	type 1 glycerol-3-phosphate oxidase
BQ8897_RS02110	278	294	1.047	0.066	0.799539	543	522	0.951	-0.073	0.807083	aquaporin family protein
BQ8897_RS02115	1159	1099	0.944	-0.083	0.59024	1932	1547	0.801	-0.32	0.00487864	NAD(P)/FAD-dependent oxidoreductase
BQ8897_RS02120	1140	991	0.864	-0.211	0.14257	2134	1639	0.767	-0.382	0.0058274	hypothetical protein
BQ8897_RS02125	42837	31868	0.745	-0.424	3.47283e-09	67545	61268	0.911	-0.134	0.277796	transketolase
BQ8897_RS02130	1356	1046	0.772	-0.374	0.00983046	1225	1127	0.923	-0.116	0.54315	bacteriocin immunity protein
BQ8897_RS02135	6265	4715	0.751	-0.412	1.14848e-08	10515	9964	0.951	-0.072	0.590594	ABC transporter ATP-binding protein
BQ8897_RS02140	7134	5447	0.765	-0.387	2.06142e-05	12374	12643	1.03	0.042	0.818441	hypothetical protein
BQ8897_RS02145	522	297	0.57	-0.812	1.13761e-08	1325	951	0.748	-0.418	0.0873441	NA
BQ8897_RS02150	3808	4253	1.116	0.159	0.0315993	4122	3066	0.745	-0.426	1.0995e-06	glutamate 5-kinase
BQ8897_RS02155	8679	9773	1.127	0.172	0.0313573	16543	12546	0.76	-0.396	1.90642e-06	gamma-glutamyl-phosphate reductase
BQ8897_RS02160	4773	4943	1.035	0.05	0.588892	11295	10267	0.91	-0.137	0.299107	16S rRNA (cytosine(1402)-N(4))-methyltransferase RsmH
BQ8897_RS02165	644	656	1.029	0.041	0.879493	2475	2833	1.149	0.2	0.0948278	cell division protein FtsL
BQ8897_RS02170	11533	11504	0.998	-0.003	0.985477	20113	18639	0.926	-0.11	0.175678	PASTA domain-containing protein
BQ8897_RS02175	3944	3879	0.983	-0.025	0.83251	8955	7888	0.881	-0.183	0.0276436	phospho-N-acetylmuramoyl-pentapeptide-transferase
BQ8897_RS02180	8456	7771	0.92	-0.121	0.0958264	17097	13522	0.793	-0.334	0.0142489	ATP-dependent helicase
BQ8897_RS02185	9889	7815	0.791	-0.338	0.00814827	28044	20633	0.749	-0.416	0.0315464	amino acid ABC transporter substrate-binding protein
BQ8897_RS02190	14093	10432	0.741	-0.433	2.95057e-08	47656	36553	0.774	-0.37	0.0554872	amino acid ABC transporter permease
BQ8897_RS02195	17502	12587	0.719	-0.475	1.85673e-13	40605	29413	0.729	-0.457	0.00444244	amino acid ABC transporter ATP-binding protein
BQ8897_RS02200	442	517	1.176	0.234	0.478733	1755	2049	1.17	0.227	0.207087	DUF4059 domain-containing protein
BQ8897_RS02205	4645	5080	1.094	0.13	0.0603053	10954	11185	1.018	0.025	0.85521	thioredoxin-disulfide reductase
BQ8897_RS02210	5850	6307	1.078	0.109	0.149157	9503	8094	0.851	-0.232	0.00232857	nicotinate phosphoribosyltransferase
BQ8897_RS02215	4837	5336	1.104	0.143	0.309518	5348	4375	0.821	-0.285	0.00280049	ammonia-dependent NAD(+) synthetase
BQ8897_RS02220	13778	44087	3.212	1.683	4.58951e-74	17794	2118	0.119	-3.068	3.76789e-178	aminopeptidase C
BQ8897_RS02225	20862	19989	0.958	-0.062	0.437333	36025	29592	0.823	-0.28	0.000628782	penicillin-binding protein
BQ8897_RS02230	3627	3645	1.005	0.007	0.953325	9510	7818	0.825	-0.278	0.0434083	Holliday junction resolvase RecU
BQ8897_RS02235	168	152	0.912	-0.134	0.677777	389	404	1.043	0.061	0.835452	DUF1273 domain-containing protein
BQ8897_RS02240	2	0	0.278	-1.847	0.580764	6	9	1.483	0.568	0.69957	hypothetical protein
BQ8897_RS02245	4466	5154	1.153	0.205	0.00404413	8045	6643	0.831	-0.266	0.0555712	cell division regulator GpsB
BQ8897_RS02255	3109	3069	0.984	-0.023	0.885454	6326	8953	1.419	0.505	0.00267511	class I SAM-dependent RNA methyltransferase
BQ8897_RS02260	11317	11927	1.054	0.076	0.326478	21975	25497	1.16	0.214	0.00239534	hypothetical protein
BQ8897_RS02265	6774	5663	0.839	-0.254	0.00526873	12466	10617	0.856	-0.225	0.105768	S-ribosylhomocysteine lyase
BQ8897_RS02270	16666	12160	0.731	-0.453	3.86754e-14	27175	26195	0.963	-0.054	0.501842	ribonuclease Y
BQ8897_RS02275	0	0	2.054	1.038	0.870776	3	9	3.682	1.881	0.23689	hypothetical protein
BQ8897_RS02280	404	608	1.504	0.589	0.000153884	1009	839	0.842	-0.248	0.425684	ABC transporter ATP-binding protein
BQ8897_RS02285	227	361	1.646	0.719	0.0107412	799	751	0.953	-0.069	0.827151	ABC transporter permease
BQ8897_RS02290	1008	1507	1.504	0.588	2.79456e-07	2828	2410	0.856	-0.224	0.127995	sensor histidine kinase
BQ8897_RS02295	1246	1660	1.332	0.414	9.5982e-05	2171	1763	0.818	-0.291	0.108351	DNA-binding response regulator
BQ8897_RS02300	1171	1598	1.37	0.454	6.51782e-05	2783	2465	0.892	-0.164	0.358556	DUF1211 domain-containing protein
BQ8897_RS02305	12496	12954	1.038	0.053	0.513775	21749	22845	1.05	0.071	0.491406	guanylate kinase
BQ8897_RS02310	5405	5694	1.054	0.076	0.401106	7045	7080	1.005	0.008	0.948177	DNA-directed RNA polymerase subunit omega
BQ8897_RS02315	3383	3803	1.119	0.162	0.113384	7985	10235	1.294	0.372	0.0709879	primosomal protein N'
BQ8897_RS02320	3424	3842	1.12	0.164	0.225834	4041	4011	0.993	-0.01	0.959203	methionyl-tRNA formyltransferase
BQ8897_RS02325	4781	5368	1.12	0.164	0.0581225	9559	9494	0.995	-0.007	0.966852	16S rRNA (cytosine(967)-C(5))-methyltransferase RsmB
BQ8897_RS02330	8313	9163	1.103	0.141	0.171792	11784	10094	0.857	-0.223	0.00247929	serine/threonine-protein phosphatase
BQ8897_RS02335	21325	22887	1.075	0.104	0.293892	46421	39568	0.853	-0.229	0.000776508	serine/threonine protein kinase
BQ8897_RS02340	409	443	1.087	0.121	0.625255	710	1069	1.552	0.634	0.0143793	transporter
BQ8897_RS02345	1380	1409	1.021	0.029	0.827583	3029	3351	1.111	0.152	0.31945	sensor histidine kinase
BQ8897_RS02350	1199	1154	0.962	-0.056	0.722386	1779	1646	0.933	-0.1	0.613069	DNA-binding response regulator
BQ8897_RS02355	9271	9916	1.071	0.099	0.191109	13997	9759	0.699	-0.517	3.65777e-06	Cof-type HAD-IIB family hydrolase
BQ8897_RS02360	3299	3521	1.068	0.095	0.445721	6432	4646	0.721	-0.471	2.51238e-06	hypothetical protein
BQ8897_RS02365	107	79	0.729	-0.455	0.138166	454	1299	2.839	1.505	1.1822e-21	glycyl-radical enzyme activating protein
BQ8897_RS02370	1700	1664	0.979	-0.03	0.802293	3357	3869	1.153	0.205	0.0741381	DeoR/GlpR transcriptional regulator
BQ8897_RS02375	2481	2330	0.939	-0.09	0.321206	4438	4721	1.064	0.089	0.350967	sugar-binding transcriptional regulator
BQ8897_RS02380	41	24	0.602	-0.731	0.155517	96	184	1.931	0.949	0.045559	PTS lactose/cellobiose transporter subunit IIA
BQ8897_RS02385	48	23	0.478	-1.064	0.022114	51	94	1.873	0.905	0.124272	PTS sugar transporter subunit IIB
BQ8897_RS02390	274	178	0.652	-0.617	0.0044288	340	553	1.608	0.685	0.00867556	PTS sugar transporter subunit IIC
BQ8897_RS02395	1044	859	0.824	-0.279	0.0466947	1282	2190	1.688	0.755	3.58428e-06	formate C-acetyltransferase/glycerol dehydratase family glycyl radical enzyme
BQ8897_RS02400	486	376	0.778	-0.362	0.0221243	610	743	1.21	0.275	0.160602	fructose-bisphosphate aldolase
BQ8897_RS02405	699	525	0.755	-0.405	0.00736502	880	921	1.047	0.066	0.75272	glycerol dehydrogenase
BQ8897_RS02410	36912	83687	2.277	1.187	9.43584e-87	71773	47319	0.659	-0.601	1.89745e-08	cysteine synthase A
BQ8897_RS02415	1223	1129	0.923	-0.115	0.360393	2062	1625	0.791	-0.339	0.0164907	YigZ family protein
BQ8897_RS02420	21	19	0.885	-0.176	0.828444	75	248	3.305	1.725	2.20489e-07	competence protein
BQ8897_RS02425	4	3	0.743	-0.429	0.810725	6	16	2.964	1.567	0.23679	hypothetical protein
BQ8897_RS02430	6	5	0.791	-0.338	0.810725	27	70	2.605	1.381	0.0212658	ComF family protein
BQ8897_RS02435	2770	3411	1.202	0.266	0.14409	3270	1881	0.589	-0.763	0.00846624	ribosome-associated translation inhibitor RaiA
BQ8897_RS02465	2176	782	0.359	-1.477	6.32568e-69	3487	5970	1.722	0.784	1.52708e-07	aspartate kinase
BQ8897_RS02470	917	832	0.906	-0.143	0.36553	3068	4763	1.555	0.637	1.23732e-07	HAD family phosphatase
BQ8897_RS02475	38053	42725	1.124	0.169	0.0732663	111068	82664	0.753	-0.409	0.00783244	enoyl-CoA hydratase
BQ8897_RS02480	21183	21816	1.029	0.041	0.724134	44488	34639	0.795	-0.331	0.0890972	transcriptional regulator
BQ8897_RS02485	61312	63327	1.033	0.046	0.682663	182743	134489	0.747	-0.42	0.0204217	ketoacyl-ACP synthase III
BQ8897_RS02490	17008	19526	1.155	0.208	0.225989	28800	19901	0.698	-0.519	0.00033204	acyl carrier protein
BQ8897_RS02495	37020	34908	0.939	-0.091	0.466184	94240	65449	0.698	-0.518	0.00259023	enoyl-[acyl-carrier-protein] reductase FabK
BQ8897_RS02500	37437	35503	0.947	-0.078	0.532715	114727	80952	0.712	-0.49	0.000687532	[acyl-carrier-protein] S-malonyltransferase
BQ8897_RS02505	26063	25434	0.974	-0.038	0.7855	84515	60864	0.722	-0.47	0.00154421	3-oxoacyl-[acyl-carrier-protein] reductase
BQ8897_RS02510	57237	58516	1.021	0.03	0.823043	136747	98780	0.724	-0.466	0.00063097	beta-ketoacyl-[acyl-carrier-protein] synthase II
BQ8897_RS02515	32328	32779	1.013	0.018	0.920863	47807	34862	0.728	-0.459	0.00581715	acetyl-CoA carboxylase biotin carboxyl carrier protein
BQ8897_RS02520	20367	21188	1.039	0.056	0.706656	29239	21373	0.731	-0.452	5.73378e-06	beta-hydroxyacyl-ACP dehydratase
BQ8897_RS02525	70116	70660	1.008	0.012	0.946543	146128	111801	0.767	-0.382	0.00733807	acetyl-CoA carboxylase biotin carboxylase subunit
BQ8897_RS02530	42997	43183	1.006	0.008	0.966674	93208	73970	0.799	-0.324	0.020539	acetyl-CoA carboxylase carboxyltransferase subunit beta
BQ8897_RS02535	30653	30165	0.985	-0.022	0.887043	52367	37257	0.711	-0.492	0.000144585	acetyl-CoA carboxylase carboxyl transferase subunit alpha
BQ8897_RS02540	1339	1672	1.245	0.317	0.00962207	2540	2441	0.969	-0.045	0.850042	hypothetical protein
BQ8897_RS02545	10422	9343	0.897	-0.156	0.0655774	17022	13617	0.799	-0.323	6.61843e-06	serine--tRNA ligase
BQ8897_RS02550	1196	1265	1.058	0.082	0.592013	4152	3904	0.94	-0.09	0.347776	acyltransferase
BQ8897_RS02555	3785	4435	1.167	0.223	0.147932	7304	7583	1.039	0.055	0.704656	DUF956 domain-containing protein
BQ8897_RS02560	62774	59819	0.952	-0.071	0.376239	119364	131825	1.109	0.15	0.129473	PTS mannose transporter subunit IID
BQ8897_RS02565	43645	40025	0.916	-0.127	0.0701539	86820	100716	1.16	0.214	0.00130602	PTS mannose/fructose/sorbose transporter subunit IIC
BQ8897_RS02570	51996	48154	0.925	-0.112	0.144141	104588	118602	1.14	0.189	0.0555712	PTS mannose transporter subunit IIAB
BQ8897_RS02575	4	1	0.282	-1.826	0.387005	8	17	2.399	1.262	0.312065	hypothetical protein
BQ8897_RS02580	3009	2894	0.96	-0.059	0.587046	5597	5575	0.997	-0.004	0.971792	Cof-type HAD-IIB family hydrolase
BQ8897_RS02585	423	476	1.227	0.296	0.551729	3405	3507	1.034	0.048	0.711871	hypothetical protein
BQ8897_RS02590	474	3047	6.459	2.691	4.94396e-59	870	3371	4.19	2.067	9.90183e-10	DUF1361 domain-containing protein
BQ8897_RS02595	1060	3698	3.466	1.793	9.39478e-64	2573	7824	3.035	1.602	1.78264e-58	NCS2 family permease
BQ8897_RS02600	1466	1510	1.029	0.042	0.760261	1770	1502	0.845	-0.243	0.112669	tRNA (adenosine(37)-N6)-threonylcarbamoyltransferase complex ATPase subunit type 1 TsaE
BQ8897_RS02605	1917	1739	0.905	-0.143	0.19273	2042	1712	0.838	-0.255	0.102538	N-acetyltransferase
BQ8897_RS02610	5798	5084	0.877	-0.189	0.00147259	13267	11889	0.898	-0.156	0.143572	LytR family transcriptional regulator
BQ8897_RS02615	308	318	1.089	0.123	0.801403	1264	953	0.763	-0.391	0.0240079	hypothetical protein
BQ8897_RS02620	1009	1021	1.008	0.012	0.941699	1753	1114	0.637	-0.65	2.46056e-07	HIT family protein
BQ8897_RS02625	810	27132	33.577	5.069	3.74192e-230	2011	61972	30.906	4.95	0	hypothetical protein
BQ8897_RS02630	9	8	0.849	-0.236	0.83625	46	77	1.697	0.763	0.186718	NA
BQ8897_RS02635	813	1546	1.902	0.927	8.22554e-21	1513	2761	1.824	0.867	4.82404e-16	ABC transporter ATP-binding protein
BQ8897_RS02640	801	1483	1.872	0.904	1.47418e-07	2258	4484	1.996	0.997	3.0247e-14	multidrug ABC transporter permease
BQ8897_RS02645	5631	6606	1.173	0.231	0.000620282	11245	12440	1.114	0.156	0.177142	aminoglycoside phosphotransferase
BQ8897_RS02650	5371	5991	1.115	0.157	0.0218144	9257	10454	1.131	0.177	0.105974	tRNA (guanosine(46)-N7)-methyltransferase TrmB
BQ8897_RS02660	5881	5416	0.92	-0.12	0.189081	10339	11231	1.089	0.122	0.135232	ribosome maturation factor RimP
BQ8897_RS02665	16799	14656	0.87	-0.201	0.0581255	29225	31960	1.092	0.127	0.177176	transcription termination/antitermination protein NusA
BQ8897_RS02670	4100	3671	0.896	-0.159	0.0879474	5351	5658	1.065	0.09	0.541813	DUF448 domain-containing protein
BQ8897_RS02675	3531	3060	0.868	-0.205	0.0846044	5003	5333	1.067	0.094	0.410269	hypothetical protein
BQ8897_RS02680	43500	37734	0.868	-0.205	0.0190128	79508	83538	1.049	0.068	0.540242	translation initiation factor IF-2
BQ8897_RS02685	4771	4215	0.883	-0.179	0.0131059	11702	12061	1.032	0.045	0.686774	ribosome-binding factor A
BQ8897_RS02690	402	45786	114.072	6.834	0	535	15329	29.676	4.891	6.27405e-81	alpha/beta hydrolase
BQ8897_RS02695	272	242	0.888	-0.171	0.438995	431	1215	2.827	1.499	1.51296e-13	CopY/TcrY family copper transport repressor
BQ8897_RS02700	1916	2005	1.047	0.067	0.580764	3501	8486	2.431	1.281	1.75366e-27	copper-translocating P-type ATPase
BQ8897_RS02705	220	244	1.107	0.146	0.562996	224	448	2.001	1.001	2.84745e-05	carbonate dehydratase
BQ8897_RS02710	851	1180	1.389	0.474	1.78582e-06	2846	1997	0.704	-0.506	0.0151549	trimeric intracellular cation channel family protein
BQ8897_RS02715	1675	2560	1.528	0.611	7.59069e-08	4042	2957	0.736	-0.442	0.00138575	Cof-type HAD-IIB family hydrolase
BQ8897_RS02720	8204	7207	0.877	-0.19	0.00365401	17004	15178	0.893	-0.164	0.039062	DNA polymerase I
BQ8897_RS02725	2045	1758	0.859	-0.219	0.0444458	3410	2776	0.813	-0.299	0.010183	CoA-binding protein
BQ8897_RS02730	6628	6019	0.909	-0.138	0.122603	11032	9195	0.84	-0.252	0.0641669	transcriptional repressor
BQ8897_RS02735	57	123	2.164	1.114	0.000202086	162	605	3.701	1.888	5.26542e-14	YSIRK signal domain/LPXTG anchor domain surface protein
BQ8897_RS02740	1312	1331	1.015	0.021	0.888641	2847	2415	0.851	-0.232	0.0970602	DNA-binding response regulator
BQ8897_RS02745	1380	1403	1.02	0.028	0.885315	3965	3647	0.922	-0.116	0.337922	sensor histidine kinase
BQ8897_RS02750	589	546	0.954	-0.068	0.867028	2896	3839	1.366	0.45	0.0671809	DUF975 domain-containing protein
BQ8897_RS02755	7854	6616	0.843	-0.247	4.28334e-05	14363	11853	0.826	-0.276	0.00016312	tRNA guanosine(34) transglycosylase Tgt
BQ8897_RS02760	248	233	0.939	-0.091	0.791543	1311	1855	1.427	0.513	0.0631044	hypothetical protein
BQ8897_RS02765	855	777	0.911	-0.135	0.258429	1650	2170	1.313	0.393	0.044659	biotin transporter BioY
BQ8897_RS02770	2719	4225	1.556	0.638	3.64455e-13	3696	2180	0.593	-0.753	2.32565e-09	MBL fold metallo-hydrolase
BQ8897_RS02775	1999	3017	1.507	0.592	7.72448e-07	3958	2475	0.625	-0.678	7.75185e-11	nucleoside deaminase
BQ8897_RS02785	44159	39128	0.885	-0.176	0.0588488	77827	60731	0.78	-0.358	1.97209e-07	glucose-6-phosphate isomerase
BQ8897_RS02790	250	338	1.356	0.439	0.0406924	1617	1169	0.726	-0.463	0.000541474	5-formyltetrahydrofolate cyclo-ligase
BQ8897_RS02795	444	559	1.258	0.331	0.0173966	913	497	0.548	-0.867	1.22333e-05	DUF1751 domain-containing protein
BQ8897_RS02800	3423	3311	0.967	-0.048	0.725917	11779	11684	0.992	-0.012	0.901339	BMP family ABC transporter substrate-binding protein
BQ8897_RS02805	6053	6815	1.122	0.167	0.148572	18321	15393	0.839	-0.254	0.00527925	UTP--glucose-1-phosphate uridylyltransferase
BQ8897_RS02810	6405	6804	1.062	0.087	0.33318	17515	14369	0.819	-0.287	0.00199098	NAD(P)H-dependent glycerol-3-phosphate dehydrogenase
BQ8897_RS02815	762	871	1.156	0.209	0.389859	1756	1955	1.128	0.173	0.476409	ribonuclease P protein component
BQ8897_RS02820	4149	4441	1.07	0.097	0.195809	8576	11755	1.377	0.461	0.000279424	protein translocase component YidC
BQ8897_RS02825	6915	7353	1.063	0.088	0.348192	11707	14196	1.214	0.28	0.00290577	protein jag
BQ8897_RS02885	4444	3441	0.774	-0.369	5.59753e-06	5728	4671	0.817	-0.291	0.0202675	DUF402 domain-containing protein
BQ8897_RS02890	274	173	0.672	-0.572	0.249046	1067	1549	1.492	0.577	0.0536669	recombination regulator RecX
BQ8897_RS02895	2100	1414	0.674	-0.57	1.4196e-07	3842	6218	1.621	0.697	2.60101e-08	23S rRNA (uracil(1939)-C(5))-methyltransferase RlmD
BQ8897_RS02900	215	238	1.115	0.157	0.701753	451	925	2.054	1.038	4.41144e-09	hypothetical protein
BQ8897_RS02905	828	764	0.921	-0.119	0.408047	1476	2832	1.929	0.948	5.7196e-12	GNAT family N-acetyltransferase
BQ8897_RS02910	1251	70065	55.8	5.802	0	2413	74179	30.944	4.952	0	NA
BQ8897_RS02915	2087	7398	3.56	1.832	7.53938e-87	2817	7845	2.812	1.492	1.52024e-16	glycosyltransferase family 2 protein
BQ8897_RS02920	517	1499	2.904	1.538	3.27101e-32	735	500	0.693	-0.53	0.0279111	class 1b ribonucleoside-diphosphate reductase subunit beta
BQ8897_RS02925	224	656	2.949	1.56	6.0832e-13	244	155	0.643	-0.638	0.0362665	class Ib ribonucleoside-diphosphate reductase assembly flavoprotein NrdI
BQ8897_RS02930	1508	3997	2.653	1.408	7.28912e-25	2426	1284	0.535	-0.904	2.82327e-07	class 1b ribonucleoside-diphosphate reductase subunit alpha
BQ8897_RS02935	2823	6951	2.459	1.298	1.32184e-21	4553	1842	0.41	-1.288	1.45696e-14	cell surface protein
BQ8897_RS02940	520	1187	2.31	1.208	3.27249e-10	773	259	0.339	-1.559	5.97486e-13	hypothetical protein
BQ8897_RS02945	1058	1019	0.966	-0.05	0.729099	160	173	1.079	0.109	0.778119	NA
BQ8897_RS02950	99	84	0.841	-0.249	0.448425	321	1320	4.086	2.031	6.65058e-25	AraC family transcriptional regulator
BQ8897_RS02955	46	49	1.078	0.109	0.81053	140	543	3.874	1.954	3.10913e-14	DUF2316 domain-containing protein
BQ8897_RS02960	122	105	0.866	-0.207	0.504353	242	903	3.733	1.9	3.52409e-17	NA
BQ8897_RS02965	115	109	0.961	-0.057	0.892262	182	723	3.934	1.976	1.46313e-19	cupin domain-containing protein
BQ8897_RS02970	268	252	0.941	-0.087	0.733434	648	1841	2.842	1.507	3.75826e-09	MerR family transcriptional regulator
BQ8897_RS02975	885	821	0.931	-0.103	0.483166	1691	4439	2.597	1.377	8.11587e-10	NA
BQ8897_RS02980	454	501	1.102	0.14	0.365725	1104	2790	2.512	1.329	2.06416e-24	aldo/keto reductase
BQ8897_RS02985	1280	1842	1.494	0.579	0.247135	4780	7217	1.516	0.6	0.00241145	cation transporter
BQ8897_RS02990	443	552	1.259	0.332	0.18226	986	644	0.654	-0.613	4.20248e-05	TetR/AcrR family transcriptional regulator
BQ8897_RS02995	1061	873	0.822	-0.282	0.0169854	3255	4077	1.26	0.334	0.00686023	YSIRK-targeted surface antigen transcriptional regulator
BQ8897_RS03000	260650	187195	0.721	-0.471	5.33409e-05	385245	169868	0.442	-1.176	7.98901e-37	YSIRK signal domain/LPXTG anchor domain surface protein
BQ8897_RS03005	4	2	0.591	-0.758	0.602941	30	188	6.248	2.643	3.80131e-07	hypothetical protein
BQ8897_RS03010	134	159	1.208	0.273	0.414334	268	244	0.911	-0.134	0.659342	type II toxin-antitoxin system antitoxin%2C RelB/DinJ family
BQ8897_RS03015	79	95	1.231	0.3	0.465642	274	309	1.137	0.186	0.514055	hypothetical protein
BQ8897_RS03020	110	110	1.12	0.164	0.822198	561	669	1.234	0.304	0.387638	lipoprotein
BQ8897_RS03025	1	2	2.01	1.008	0.687864	29	289	12.49	3.643	2.01816e-09	hypothetical protein
BQ8897_RS03030	155	150	0.974	-0.038	0.911096	231	123	0.54	-0.888	0.014155	site-specific integrase
BQ8897_RS03040	4071	31522	7.744	2.953	0	9902	95139	9.621	3.266	0	NA
BQ8897_RS03045	654	768	1.176	0.234	0.0976253	1451	1377	0.95	-0.074	0.693019	DUF1912 domain-containing protein
BQ8897_RS03050	1733	1503	0.868	-0.205	0.00952659	3523	2856	0.813	-0.299	0.00995878	hypothetical protein
BQ8897_RS03055	2441	2130	0.872	-0.197	0.0214814	3618	3022	0.837	-0.257	0.124457	N-acetyltransferase
BQ8897_RS03060	4413	3876	0.878	-0.187	0.0151559	8072	6873	0.856	-0.225	0.187765	NA
BQ8897_RS03065	18095	15026	0.831	-0.268	0.000132171	26189	21897	0.835	-0.26	0.0297438	valine--tRNA ligase
BQ8897_RS03070	1098	1853	1.68	0.748	1.15033e-08	3121	3045	0.986	-0.02	0.915266	hypothetical protein
BQ8897_RS03075	2	3	1.426	0.512	0.799539	14	32	2.623	1.391	0.176679	hypothetical protein
BQ8897_RS03080	334	259	0.779	-0.36	0.073275	868	758	0.881	-0.183	0.389061	CRISPR-associated endonuclease Cas3''
BQ8897_RS03085	2926	3964	1.356	0.44	1.09095e-05	5447	3792	0.699	-0.517	5.74756e-08	gfo/Idh/MocA family oxidoreductase
BQ8897_RS03090	787	1289	1.634	0.709	8.70529e-07	2122	1827	0.869	-0.202	0.450146	magnesium transporter CorA family protein
BQ8897_RS03095	489	621	1.267	0.341	0.0319521	1041	1071	1.03	0.042	0.858508	hypothetical protein
BQ8897_RS03100	4042	6373	1.58	0.66	1.36303e-18	4082	2221	0.546	-0.873	1.76387e-11	asparagine synthetase A
BQ8897_RS03105	212	253	1.204	0.268	0.29789	644	736	1.143	0.192	0.312456	bacteriocin transport accessory protein
BQ8897_RS03110	2218	2765	1.249	0.32	0.00273592	3711	3223	0.869	-0.202	0.036015	16S rRNA (guanine(966)-N(2))-methyltransferase RsmD
BQ8897_RS03115	264	375	1.44	0.526	0.0908679	680	623	0.916	-0.126	0.513086	hypothetical protein
BQ8897_RS03120	1333	1659	1.246	0.317	0.000336014	1607	1389	0.866	-0.207	0.192287	pantetheine-phosphate adenylyltransferase
BQ8897_RS03125	2467	2975	1.206	0.271	0.00063234	6881	5943	0.863	-0.212	0.00942257	PDZ domain-containing protein
BQ8897_RS03130	408	497	1.235	0.305	0.12561	1019	1207	1.184	0.244	0.150672	bifunctional metallophosphatase/5'-nucleotidase
BQ8897_RS03135	1614	1097	0.679	-0.558	2.56572e-11	3265	3135	0.963	-0.054	0.752628	DUF1027 domain-containing protein
BQ8897_RS03140	3944	2505	0.635	-0.655	4.85192e-19	8788	8151	0.93	-0.105	0.546259	23S rRNA (adenine(2503)-C(2))-methyltransferase RlmN
BQ8897_RS03145	1730	1147	0.664	-0.591	4.35971e-09	3992	3844	0.963	-0.054	0.596221	VanZ family protein
BQ8897_RS03150	2188	1383	0.632	-0.662	1.71084e-14	4030	5703	1.413	0.499	3.76783e-09	multidrug ABC transporter permease/ATP-binding protein
BQ8897_RS03155	2152	1482	0.688	-0.54	4.75907e-09	4752	6210	1.31	0.39	0.000324914	ABC transporter ATP-binding protein
BQ8897_RS03160	950	896	0.945	-0.082	0.59024	1417	1391	0.985	-0.022	0.883318	type 1 glutamine amidotransferase
BQ8897_RS03165	42	30	0.715	-0.484	0.329119	221	589	2.597	1.377	5.02554e-06	NA
BQ8897_RS03170	94	73	0.781	-0.357	0.359774	329	854	2.55	1.351	1.55535e-11	biotin synthase
BQ8897_RS03175	16	14	0.847	-0.24	0.77591	50	150	2.976	1.574	0.00481244	hypothetical protein
BQ8897_RS03180	56	49	0.872	-0.198	0.677197	158	392	2.459	1.298	0.000166815	acetyl-CoA C-acyltransferase
BQ8897_RS03185	108	90	0.83	-0.269	0.424594	285	663	2.288	1.194	2.09406e-05	long-chain fatty acid--CoA ligase
BQ8897_RS03190	882	874	0.99	-0.014	0.939096	1955	1887	0.963	-0.055	0.70314	endonuclease III
BQ8897_RS03195	3	1	0.203	-2.297	0.406902	12	25	2.137	1.096	0.239699	prepilin peptidase
BQ8897_RS03200	328	298	0.953	-0.069	0.888759	1768	2068	1.198	0.261	0.312238	DUF910 domain-containing protein
BQ8897_RS03205	7113	6256	0.879	-0.187	0.00396641	11153	9788	0.879	-0.187	0.0810191	glucokinase
BQ8897_RS03210	3216	2837	0.88	-0.184	0.00875705	5677	5318	0.938	-0.093	0.483278	rhodanese-like domain-containing protein
BQ8897_RS03215	50415	44635	0.886	-0.175	0.00049521	98375	76595	0.785	-0.348	0.0538401	translational GTPase TypA
BQ8897_RS03220	1976	1889	0.995	-0.007	0.991334	6956	5574	0.804	-0.315	0.00431154	DUF3165 domain-containing protein
BQ8897_RS03225	4210	4579	1.082	0.114	0.334441	8725	7926	0.91	-0.136	0.200938	UDP-N-acetylmuramoyl-L-alanine--D-glutamate ligase
BQ8897_RS03230	3253	3409	1.044	0.061	0.618966	8251	7678	0.933	-0.1	0.425684	undecaprenyldiphospho-muramoylpentapeptide beta-N- acetylglucosaminyltransferase
BQ8897_RS03235	3381	3409	1.003	0.004	0.976407	7918	6550	0.83	-0.269	0.0527532	cell division protein FtsQ
BQ8897_RS03240	25366	23853	0.94	-0.089	0.324115	49944	38108	0.764	-0.388	0.000144585	cell division protein FtsA
BQ8897_RS03245	34121	31240	0.914	-0.13	0.143242	77660	60959	0.786	-0.348	0.00183292	cell division protein FtsZ
BQ8897_RS03250	14229	13515	0.95	-0.074	0.417007	30082	22981	0.764	-0.389	3.36654e-07	YggS family pyridoxal phosphate-dependent enzyme
BQ8897_RS03255	16571	14903	0.897	-0.157	0.0663942	21100	15410	0.732	-0.45	1.97104e-07	cell division protein SepF
BQ8897_RS03260	3700	3377	0.913	-0.132	0.329683	8533	6523	0.766	-0.385	0.00212934	YggT family protein
BQ8897_RS03265	15608	15531	0.997	-0.004	0.976407	43609	32454	0.745	-0.426	4.957e-08	RNA-binding protein
BQ8897_RS03270	17845	18742	1.049	0.07	0.232318	37658	26553	0.706	-0.502	6.13217e-10	cell division protein DivIVA
BQ8897_RS03275	37673	31807	0.845	-0.243	0.000845639	72612	53375	0.735	-0.445	4.30174e-07	isoleucine--tRNA ligase
BQ8897_RS03280	1860	2242	1.2	0.262	0.0351479	5139	4573	0.891	-0.166	0.102738	DUF1827 domain-containing protein
BQ8897_RS03285	746	590	0.791	-0.339	0.00626012	923	1486	1.62	0.696	2.51675e-05	NUDIX hydrolase
BQ8897_RS03290	7742	11613	1.501	0.586	7.74213e-07	16726	32035	1.933	0.951	2.31104e-23	ATP-dependent Clp protease ATP-binding subunit
BQ8897_RS03295	5205	5005	0.961	-0.058	0.49956	24217	18157	0.749	-0.418	2.32006e-06	DUF1797 domain-containing protein
BQ8897_RS03300	398	341	0.857	-0.223	0.172635	905	1177	1.3	0.379	0.104364	amino acid ABC transporter permease
BQ8897_RS03305	714	682	0.955	-0.066	0.687705	1541	1939	1.247	0.318	0.0970491	amino acid ABC transporter ATP-binding protein
BQ8897_RS03310	4011	5028	1.25	0.322	6.45823e-07	6207	7784	1.255	0.327	5.30214e-05	phospho-sugar mutase
BQ8897_RS03315	3442	4089	1.188	0.248	0.00446379	4854	3915	0.811	-0.302	0.0713581	bifunctional methylenetetrahydrofolate dehydrogenase/methenyltetrahydrofolate cyclohydrolase
BQ8897_RS03320	3367	4070	1.212	0.278	0.00577603	4703	3697	0.789	-0.342	0.00194945	NAD(P)H-hydrate dehydratase
BQ8897_RS03325	4534	6214	1.372	0.456	2.26615e-08	10796	10700	0.992	-0.012	0.911543	exodeoxyribonuclease VII large subunit
BQ8897_RS03330	570	807	1.416	0.502	0.000329474	269	244	0.908	-0.139	0.645193	exodeoxyribonuclease 7 small subunit
BQ8897_RS03335	2610	3381	1.297	0.375	2.36766e-05	6999	6861	0.979	-0.031	0.781301	polyprenyl synthetase family protein
BQ8897_RS03340	2613	3188	1.22	0.287	0.00360789	5007	4724	0.946	-0.08	0.492234	TlyA family rRNA (cytidine-2'-O)-methyltransferase
BQ8897_RS03345	1393	1715	1.236	0.306	0.0169244	3951	3979	1.007	0.01	0.918411	ArgR family transcriptional regulator
BQ8897_RS03350	5539	6609	1.194	0.256	3.47075e-05	12617	11870	0.942	-0.086	0.327888	DNA repair protein RecN
BQ8897_RS03355	6069	6621	1.091	0.126	0.241787	11758	9983	0.85	-0.235	0.00703413	DegV family protein
BQ8897_RS03360	1922	2048	1.065	0.091	0.419947	4770	5046	1.059	0.083	0.554211	lipase
BQ8897_RS03365	964	1040	1.081	0.112	0.390497	2456	2830	1.159	0.212	0.263189	DUF2140 domain-containing protein
BQ8897_RS03370	27584	34489	1.248	0.32	0.000917199	42563	24061	0.566	-0.821	2.00281e-31	HU family DNA-binding protein
BQ8897_RS03375	728	597	0.825	-0.277	0.18197	963	1652	1.694	0.761	0.206622	site-specific integrase
BQ8897_RS03380	1388	1367	0.985	-0.022	0.870581	1470	1469	1.014	0.02	0.964006	hypothetical protein
BQ8897_RS03385	1155	1193	1.032	0.046	0.734938	1417	1647	1.166	0.221	0.541298	ImmA/IrrE family metallo-endopeptidase
BQ8897_RS03390	867	917	1.054	0.077	0.588892	2131	2750	1.286	0.362	0.319737	XRE family transcriptional regulator
BQ8897_RS03395	185	149	0.748	-0.419	0.212071	486	2605	4.128	2.045	1.56283e-05	hypothetical protein
BQ8897_RS03400	710	781	1.099	0.137	0.360393	1399	1347	0.965	-0.051	0.753971	hypothetical protein
BQ8897_RS03405	53	41	0.667	-0.585	0.301042	146	653	3.37	1.753	0.000924807	hypothetical protein
BQ8897_RS03410	147	97	0.56	-0.837	0.0307906	365	1597	3.086	1.626	0.0059387	hypothetical protein
BQ8897_RS03415	63	38	0.536	-0.9	0.0684685	171	878	3.726	1.898	0.0012296	hypothetical protein
BQ8897_RS03420	31	15	0.506	-0.982	0.167173	119	548	3.222	1.688	0.00492417	hypothetical protein
BQ8897_RS03425	633	433	0.572	-0.806	0.00451918	1389	6248	3.281	1.714	0.000373438	chromosome segregation protein SMC
BQ8897_RS03430	605	440	0.596	-0.746	0.0179947	1255	5444	3.367	1.751	3.05317e-05	hypothetical protein
BQ8897_RS03435	361	235	0.546	-0.874	0.00438093	798	3318	3.172	1.666	0.00034846	hypothetical protein
BQ8897_RS03440	278	201	0.634	-0.657	0.036505	755	3370	3.357	1.747	9.94835e-05	hypothetical protein
BQ8897_RS03445	801	596	0.632	-0.662	0.0241146	1470	6018	3.203	1.679	3.91071e-05	DEAD/DEAH box helicase
BQ8897_RS03450	62	35	0.521	-0.941	0.105423	154	630	3.133	1.648	0.00258991	hypothetical protein
BQ8897_RS03455	176	327	2.238	1.162	0.0142071	4126	3685	0.902	-0.149	0.462188	hypothetical protein
BQ8897_RS03460	1175	912	0.636	-0.652	0.0302555	2443	10109	3.209	1.682	3.59355e-05	hypothetical protein
BQ8897_RS03465	37	29	0.666	-0.586	0.361792	144	606	3.278	1.713	0.00198469	hypothetical protein
BQ8897_RS03470	120	82	0.571	-0.808	0.054552	214	831	2.854	1.513	0.00928183	RusA family crossover junction endodeoxyribonuclease
BQ8897_RS03475	48	32	0.557	-0.844	0.154538	16	65	3.11	1.637	0.0789236	hypothetical protein
BQ8897_RS03480	51	38	0.666	-0.585	0.270541	162	658	3.122	1.643	0.001915	DUF3310 domain-containing protein
BQ8897_RS03485	77	49	0.513	-0.963	0.0777914	348	1295	2.848	1.51	0.00281532	hypothetical protein
BQ8897_RS03490	73	56	0.702	-0.511	0.327285	326	1260	2.946	1.559	0.00174334	hypothetical protein
BQ8897_RS03495	150	115	0.693	-0.528	0.174109	273	1056	2.854	1.513	0.00765418	transcriptional regulator
BQ8897_RS03500	104	51	0.427	-1.229	0.00740861	175	579	2.909	1.541	0.000243089	terminase small subunit
BQ8897_RS03505	208	117	0.483	-1.049	0.00360438	407	1327	2.729	1.448	0.000485245	PBSX family phage terminase large subunit
BQ8897_RS03510	284	143	0.428	-1.223	0.000167387	576	1897	2.845	1.508	0.00023045	phage portal protein
BQ8897_RS03515	351	173	0.419	-1.256	0.000132914	750	2440	2.808	1.489	2.92636e-05	hypothetical protein
BQ8897_RS03520	36	18	0.452	-1.145	0.062538	19	43	1.962	0.973	0.262109	hypothetical protein
BQ8897_RS03525	46	22	0.454	-1.138	0.0333965	131	354	2.358	1.238	0.011072	hypothetical protein
BQ8897_RS03530	840	351	0.365	-1.455	1.57426e-07	893	3073	3.14	1.651	8.82974e-10	DUF4355 domain-containing protein
BQ8897_RS03535	1125	438	0.346	-1.531	1.24403e-11	1977	7182	3.123	1.643	5.71379e-06	hypothetical protein
BQ8897_RS03540	415	172	0.379	-1.4	6.47217e-07	653	2188	2.888	1.53	0.000110415	hypothetical protein
BQ8897_RS03545	370	167	0.409	-1.29	2.33253e-05	491	1649	2.889	1.531	0.000230701	hypothetical protein
BQ8897_RS03550	224	94	0.376	-1.411	1.77794e-05	494	1691	2.997	1.584	1.43358e-05	hypothetical protein
BQ8897_RS03555	332	119	0.309	-1.693	1.00122e-07	618	2056	2.872	1.522	0.000167674	hypothetical protein
BQ8897_RS03560	735	290	0.36	-1.473	1.0869e-10	1076	3528	2.809	1.49	0.000168282	phage major tail protein%2C TP901-1 family
BQ8897_RS03565	316	136	0.361	-1.47	6.81725e-06	449	1476	2.828	1.5	0.000306268	hypothetical protein
BQ8897_RS03570	134	59	0.39	-1.359	0.00174994	334	1164	3.063	1.615	2.83873e-05	hypothetical protein
BQ8897_RS03575	3143	1480	0.415	-1.27	9.85443e-08	5624	19945	3.132	1.647	2.15083e-07	tail protein
BQ8897_RS03580	496	236	0.43	-1.217	6.39524e-06	1012	3962	3.409	1.769	6.4463e-07	hypothetical protein
BQ8897_RS03585	2040	917	0.392	-1.35	3.5372e-09	4075	15195	3.267	1.708	5.2747e-08	hypothetical protein
BQ8897_RS03590	230	112	0.425	-1.234	0.000311187	474	1626	3.02	1.594	4.48109e-06	DUF1366 domain-containing protein
BQ8897_RS03595	246	92	0.306	-1.709	6.75047e-06	698	2615	2.613	1.386	0.00413382	hypothetical protein
BQ8897_RS03600	136	68	0.448	-1.16	0.00419022	232	743	2.856	1.514	0.000806004	phage holin
BQ8897_RS03605	377	178	0.425	-1.234	1.02979e-05	633	1992	2.827	1.499	1.47702e-05	CHAP domain-containing protein
BQ8897_RS03610	2363	1775	0.761	-0.394	0.00140665	5454	13659	2.523	1.335	3.69119e-25	abortive infection protein
BQ8897_RS03615	2019	3677	1.827	0.869	2.5461e-13	1816	1060	0.593	-0.755	1.19289e-05	CsbD family protein
BQ8897_RS03620	178	176	1.036	0.051	0.931974	32	53	1.728	0.789	0.277084	hypothetical protein
BQ8897_RS03625	11	7	0.628	-0.672	0.552803	23	98	4.211	2.074	0.00018484	hypothetical protein
BQ8897_RS03630	335	521	1.581	0.661	0.0102982	376	293	0.787	-0.346	0.181674	hypothetical protein
BQ8897_RS03635	5467	4617	0.842	-0.247	0.00845501	5546	8783	1.612	0.689	0.000731516	dihydroorotate oxidase
BQ8897_RS03640	6915	8442	1.222	0.289	2.53318e-06	15472	10660	0.691	-0.534	2.49032e-05	aminoacyltransferase
BQ8897_RS03645	7561	7924	1.041	0.057	0.71026	15483	10773	0.697	-0.522	9.12917e-07	aminoacyltransferase
BQ8897_RS03650	8388	8771	1.04	0.057	0.632253	17837	13162	0.739	-0.437	3.04219e-09	aminoacyltransferase
BQ8897_RS03655	5070	5550	1.093	0.129	0.0986821	10440	8013	0.769	-0.379	1.53086e-05	Cof-type HAD-IIB family hydrolase
BQ8897_RS03660	2075	2259	1.09	0.124	0.195138	6024	5182	0.863	-0.213	0.0693944	phosphohydrolase
BQ8897_RS03665	1012	1019	1.003	0.005	0.978983	1815	1886	1.038	0.053	0.706552	DUF1934 domain-containing protein
BQ8897_RS03670	11843	14602	1.237	0.307	0.000829171	34048	21275	0.704	-0.507	0.514055	calcium-translocating P-type ATPase%2C PMCA-type
BQ8897_RS03675	290	341	1.171	0.228	0.480944	1227	1269	1.047	0.066	0.823184	NA
BQ8897_RS03680	533	536	1.005	0.007	0.976407	908	1337	1.489	0.575	0.00233691	fructose-bisphosphatase class III
BQ8897_RS03685	1348	660	0.49	-1.03	5.20017e-25	2305	3508	1.525	0.608	7.65551e-08	tRNA epoxyqueuosine(34) reductase QueG
BQ8897_RS03690	10128	9447	0.935	-0.097	0.394242	21667	21296	0.986	-0.021	0.879338	peptide chain release factor 2
BQ8897_RS03695	5322	4878	0.918	-0.124	0.211636	8611	7908	0.919	-0.121	0.200354	cell division ATP-binding protein FtsE
BQ8897_RS03700	7272	6906	0.949	-0.076	0.54072	17957	18435	1.028	0.04	0.677577	ABC transporter permease
BQ8897_RS03705	322	305	0.94	-0.089	0.721759	3124	3165	1.003	0.005	0.973734	NA
BQ8897_RS03710	2356	2673	1.132	0.179	0.115569	4771	3513	0.74	-0.434	0.00211392	thioesterase
BQ8897_RS03715	1347	1639	1.216	0.282	0.0134781	2422	1763	0.732	-0.45	0.00294583	MBL fold metallo-hydrolase
BQ8897_RS03720	3545	5280	1.486	0.571	7.83526e-12	3543	2035	0.577	-0.792	2.9613e-11	3-oxoacyl-ACP reductase
BQ8897_RS03725	3400	2628	0.773	-0.371	3.75957e-07	7938	7286	0.918	-0.123	0.19496	bifunctional DnaQ family exonuclease/ATP-dependent helicase
BQ8897_RS03730	11160	10071	0.905	-0.144	0.152132	20422	19036	0.932	-0.101	0.233761	pyridoxal phosphate-dependent aminotransferase
BQ8897_RS03735	13443	12137	0.904	-0.146	0.0610513	29838	27798	0.932	-0.102	0.23689	asparagine--tRNA ligase
BQ8897_RS03740	4501	3367	0.748	-0.418	0.0117791	10776	9796	0.911	-0.134	0.335362	ECF transporter S component
BQ8897_RS03745	11197	7875	0.704	-0.506	1.63282e-18	21482	18886	0.882	-0.181	0.100207	hypothetical protein
BQ8897_RS03750	449	660	1.467	0.553	0.00301597	1066	827	0.776	-0.366	0.0306092	hypothetical protein
BQ8897_RS03755	2541	3157	1.242	0.313	0.00147259	6222	5003	0.807	-0.309	0.015937	RNase adapter RapZ
BQ8897_RS03760	3852	4589	1.195	0.257	0.0599876	5315	3798	0.718	-0.479	1.54154e-06	YvcK family protein
BQ8897_RS03765	2696	3146	1.166	0.222	0.00821217	6267	4789	0.77	-0.378	0.00995878	sporulation protein
BQ8897_RS03770	7089	8017	1.132	0.179	0.060987	14195	10776	0.759	-0.397	1.79968e-08	dipeptidase
BQ8897_RS03775	3542	3875	1.097	0.133	0.334733	6463	4521	0.7	-0.515	0.000138744	zinc ABC transporter substrate-binding protein AdcA
BQ8897_RS03780	39035	30301	0.776	-0.367	5.50518e-10	21388	16818	0.786	-0.348	0.000936854	50S ribosomal protein L31 type B
BQ8897_RS03785	2499	3276	1.311	0.391	7.81729e-06	4490	3590	0.804	-0.314	0.0145012	bifunctional oligoribonuclease/PAP phosphatase NrnA
BQ8897_RS03790	686	632	0.916	-0.126	0.38523	1104	2321	2.1	1.07	5.0813e-22	adenosine deaminase
BQ8897_RS03795	4934	5235	1.064	0.09	0.380177	7730	6988	0.904	-0.146	0.12179	flavodoxin
BQ8897_RS03800	537	659	1.224	0.291	0.228781	1460	2076	1.445	0.531	0.0311736	chorismate mutase
BQ8897_RS03805	2068	2461	1.19	0.251	0.00872091	5783	8182	1.415	0.501	0.000433375	voltage-gated chloride channel protein
BQ8897_RS03810	45953	37400	0.812	-0.301	2.73386e-06	114282	93405	0.819	-0.288	0.0348674	50S ribosomal protein L19
BQ8897_RS03820	4	8	1.683	0.751	0.610021	8	22	2.742	1.455	0.151407	site-specific integrase
BQ8897_RS03825	6	9	1.486	0.571	0.682005	8	9	1.1	0.138	0.917614	hypothetical protein
BQ8897_RS03830	704	440	0.622	-0.684	1.00611e-06	1670	3459	2.174	1.12	0.000382181	transposase
BQ8897_RS03835	1307	795	0.605	-0.725	2.13314e-08	3873	10048	2.694	1.43	7.04944e-08	NA
BQ8897_RS03840	8	6	0.98	-0.029	0.985767	7	9	1.306	0.386	0.790154	NINE protein
BQ8897_RS03845	46	35	0.776	-0.366	0.574025	278	649	2.444	1.289	5.95792e-05	ABC transporter permease
BQ8897_RS03850	154	118	0.766	-0.384	0.255449	415	636	1.556	0.638	0.0121435	ABC transporter ATP-binding protein
BQ8897_RS03855	390	318	0.819	-0.288	0.135445	1726	2925	1.721	0.783	1.92325e-06	ABC transporter permease
BQ8897_RS03860	101	94	0.94	-0.09	0.854985	184	370	2.061	1.043	0.00217698	DNA-binding response regulator
BQ8897_RS03865	67	77	1.141	0.19	0.739771	384	769	2.048	1.034	2.61711e-05	sensor histidine kinase
BQ8897_RS03870	30	187	6.329	2.662	5.88759e-13	17	95	5.832	2.544	3.85757e-05	NA
BQ8897_RS03875	5563	10731	1.931	0.949	5.6932e-23	7265	2940	0.411	-1.283	1.7272e-17	CsbD family protein
BQ8897_RS03880	425	789	1.874	0.906	6.57904e-08	631	338	0.55	-0.862	0.00203805	hypothetical protein
BQ8897_RS03885	4191	5040	1.198	0.261	0.0722484	8292	9354	1.127	0.173	0.057655	rod shape-determining protein RodA
BQ8897_RS03890	2028	1949	0.961	-0.057	0.579045	3416	4145	1.226	0.294	0.164452	hydrolase
BQ8897_RS03895	12163	10934	0.898	-0.155	0.0137417	21988	23684	1.079	0.11	0.485166	DNA topoisomerase (ATP-hydrolyzing) subunit B
BQ8897_RS03900	19378	15689	0.81	-0.305	2.90278e-11	38629	42737	1.107	0.146	0.0313967	septation ring formation regulator EzrA
BQ8897_RS03905	1127	1329	1.18	0.239	0.0267117	2397	2229	0.934	-0.099	0.457834	phosphoserine phosphatase SerB
BQ8897_RS03910	498	874	1.756	0.813	2.97944e-09	655	460	0.702	-0.511	0.0113554	NUDIX hydrolase
BQ8897_RS03915	372	652	1.739	0.799	5.40645e-06	1147	928	0.815	-0.294	0.133694	DUF1694 domain-containing protein
BQ8897_RS03920	255857	261730	1.025	0.036	0.780086	440438	375452	0.854	-0.227	0.0148079	enolase
BQ8897_RS03925	847	174	0.208	-2.268	5.48131e-47	1431	3418	2.452	1.294	6.20083e-08	endonuclease
BQ8897_RS03930	3278	2608	0.796	-0.329	0.000416164	7191	6919	0.962	-0.056	0.573196	3-phosphoshikimate 1-carboxyvinyltransferase
BQ8897_RS03935	451	375	0.83	-0.269	0.118429	1130	1192	1.056	0.079	0.63185	shikimate kinase
BQ8897_RS03940	3622	2747	0.759	-0.398	1.34727e-09	5361	4678	0.874	-0.194	0.0669602	LytR family transcriptional regulator
BQ8897_RS03945	2026	1181	0.583	-0.779	4.62909e-26	4443	4154	0.936	-0.096	0.552507	RNA methyltransferase
BQ8897_RS03950	604	353	0.582	-0.78	8.96875e-09	985	872	0.891	-0.166	0.491796	hypothetical protein
BQ8897_RS03955	1294	908	0.699	-0.517	1.895e-05	2547	2303	0.904	-0.146	0.186115	acid phosphatase AphA
BQ8897_RS03960	734	526	0.716	-0.483	0.000608702	1264	1114	0.88	-0.184	0.233983	ClbS/DfsB family four-helix bundle protein
BQ8897_RS03965	8	16	2.055	1.039	0.37603	21	76	3.678	1.879	0.00254626	NA
BQ8897_RS03970	325	232	0.709	-0.496	0.00692006	645	562	0.87	-0.2	0.358022	cell wall surface anchor protein
BQ8897_RS03975	387	2749	7.099	2.828	8.92514e-174	524	3677	7.035	2.814	6.23578e-65	NA
BQ8897_RS03980	242	107	0.439	-1.187	2.74637e-09	603	383	0.636	-0.652	0.000955758	NA
BQ8897_RS03985	236	2301	9.755	3.286	3.6641e-118	318	3218	10.115	3.338	3.82662e-103	NA
BQ8897_RS03990	574	5928	10.331	3.369	0	1476	14253	9.67	3.274	7.0967e-185	YSIRK-targeted surface antigen transcriptional regulator
BQ8897_RS03995	471	3694	7.832	2.969	1.04407e-169	1009	6848	6.812	2.768	1.29973e-165	cell wall surface anchor protein
BQ8897_RS04000	86	836	9.708	3.279	7.88506e-67	155	1318	8.589	3.103	2.78815e-41	hypothetical protein
BQ8897_RS04005	61	463	7.487	2.904	2.3624e-41	154	1273	8.352	3.062	1.10785e-52	class C sortase
BQ8897_RS04010	40	293	7.601	2.926	6.47652e-15	92	661	7.311	2.87	9.16772e-24	class C sortase
BQ8897_RS04015	203	1397	6.769	2.759	3.73059e-73	496	2798	5.652	2.499	8.15956e-88	cell wall surface anchor protein
BQ8897_RS04020	76	446	5.846	2.547	6.24699e-36	102	492	4.832	2.272	5.69578e-17	class C sortase
BQ8897_RS04025	5	12	2.28	1.189	0.231864	16	113	6.924	2.792	3.27339e-06	hypothetical protein
BQ8897_RS04030	1	3	4.389	2.134	0.397706	6	38	7.645	2.935	0.0122187	NA
BQ8897_RS04035	0	0	1	0	1	0	0	NA	NA	NA	hypothetical protein
BQ8897_RS04040	172	277	1.666	0.736	0.0452006	642	938	1.464	0.55	0.00214035	hypothetical protein
BQ8897_RS04045	175	273	1.546	0.629	0.00104033	638	936	1.47	0.556	0.00238011	hypothetical protein
BQ8897_RS04050	3	7	2.552	1.352	0.300178	14	35	2.529	1.339	0.115159	hypothetical protein
BQ8897_RS04055	7352	9264	1.259	0.332	3.92688e-06	16768	15135	0.908	-0.14	0.373503	serine hydrolase
BQ8897_RS04060	235	351	1.491	0.576	0.00286144	663	1527	2.313	1.21	5.67494e-13	hypothetical protein
BQ8897_RS04065	584	935	1.598	0.676	6.21098e-09	1266	3097	2.442	1.288	1.73239e-16	ABC transporter ATPase
BQ8897_RS04070	347	543	1.563	0.644	0.000910053	674	1776	2.63	1.395	7.72591e-23	antibiotic ABC transporter permease
BQ8897_RS04075	230	361	1.565	0.647	0.00522979	709	2030	2.879	1.526	1.18988e-17	multidrug ABC transporter permease
BQ8897_RS04080	135	3133	23.106	4.53	1.06344e-144	394	9706	24.652	4.624	0	hypothetical protein
BQ8897_RS04085	161	3765	23.568	4.559	2.32323e-67	649	16774	25.952	4.698	0	hypothetical protein
BQ8897_RS04090	365	7659	20.69	4.371	1.9933e-154	793	20046	25.335	4.663	0	SDR family oxidoreductase
BQ8897_RS04095	63	1639	25.757	4.687	9.49057e-130	245	7001	28.585	4.837	2.5058e-219	acyl carrier protein
BQ8897_RS04100	314	6836	21.46	4.424	8.91703e-154	856	25323	29.73	4.894	0	beta-hydroxyacyl-ACP dehydratase
BQ8897_RS04105	721	17296	23.755	4.57	8.27478e-195	1462	42095	28.906	4.853	0	ABC transporter ATP-binding protein
BQ8897_RS04110	654	15277	23.231	4.538	1.39058e-208	1573	44270	28.156	4.815	0	ABC transporter permease
BQ8897_RS04115	1747	37935	21.386	4.419	5.67743e-293	4796	134559	28.051	4.81	0	hypothetical protein
BQ8897_RS04120	1055	23645	22.271	4.477	3.22567e-285	2426	61366	25.318	4.662	0	aminomethyl transferase family protein
BQ8897_RS04125	3063	67688	21.907	4.453	0	6876	159169	23.191	4.536	0	hypothetical protein
BQ8897_RS04130	1395	27842	19.922	4.316	0	3213	71873	22.441	4.488	0	hypothetical protein
BQ8897_RS04135	755	15422	20.284	4.342	0	2075	44172	21.342	4.416	5.6463e-250	hypothetical protein
BQ8897_RS04140	33	109	3.378	1.756	0.000413458	122	276	2.257	1.175	5.7542e-05	hypothetical protein
BQ8897_RS04145	135	419	3.103	1.634	4.71578e-14	273	630	2.287	1.193	2.07862e-08	hypothetical protein
BQ8897_RS04150	378	1218	3.217	1.686	4.85841e-31	699	1614	2.308	1.207	2.85543e-21	peptidase S8
BQ8897_RS04155	270	969	3.582	1.841	7.52753e-41	926	2281	2.459	1.298	7.99283e-21	NA
BQ8897_RS04160	19	31	1.623	0.698	0.334733	35	60	1.719	0.781	0.206622	peptidase M13
BQ8897_RS04165	13	19	1.416	0.502	0.565145	28	50	1.873	0.905	0.223541	M13 family peptidase
BQ8897_RS04170	1	1	0.844	-0.245	0.942037	2	3	1.02	0.029	0.989898	hypothetical protein
BQ8897_RS04175	16	23	1.569	0.649	0.382542	57	82	1.43	0.516	0.321045	alpha/beta hydrolase
BQ8897_RS04180	24	30	1.297	0.375	0.586801	67	109	1.639	0.713	0.121999	NA
BQ8897_RS04185	25	33	1.317	0.398	0.562189	73	112	1.574	0.654	0.197807	alpha/beta hydrolase
BQ8897_RS04190	38	56	1.455	0.541	0.236974	128	141	1.106	0.146	0.752378	ABC transporter permease
BQ8897_RS04195	47	55	1.176	0.234	0.657965	121	119	0.999	-0.001	0.998125	NA
BQ8897_RS04200	14	25	1.716	0.779	0.293418	47	58	1.251	0.323	0.605446	hypothetical protein
BQ8897_RS04205	23	33	1.453	0.539	0.407286	82	96	1.194	0.256	0.644294	ABC transporter ATP-binding protein
BQ8897_RS04210	1698	1949	1.149	0.201	0.0731912	3853	2769	0.724	-0.467	0.00704727	hypothetical protein
BQ8897_RS04215	97	2621	27.146	4.763	3.12838e-188	290	1828	6.383	2.674	2.29884e-19	DNA/RNA non-specific endonuclease
BQ8897_RS04220	235	112	0.469	-1.093	0.00152015	1080	903	0.858	-0.221	0.444827	cytochrome o ubiquinol oxidase
BQ8897_RS04225	710	641	0.911	-0.135	0.686136	2163	3597	1.721	0.784	0.000614205	ABC transporter ATP-binding protein
BQ8897_RS04230	774	671	0.879	-0.187	0.527801	2122	3527	1.707	0.772	0.000294903	iron export ABC transporter permease subunit FetB
BQ8897_RS04235	293	362	1.233	0.302	0.109603	533	727	1.364	0.448	0.0102553	hypothetical protein
BQ8897_RS04240	596	703	1.173	0.23	0.196721	1592	1355	0.852	-0.23	0.21969	LysR family transcriptional regulator
BQ8897_RS04245	308	238	0.776	-0.366	0.0887273	620	742	1.191	0.253	0.166112	PTS transporter subunit IIC
BQ8897_RS04250	342	260	0.764	-0.388	0.0517003	724	795	1.096	0.132	0.465133	lactate dehydrogenase
BQ8897_RS04255	4	1	0.247	-2.018	0.275585	35	92	2.645	1.403	0.0096163	sugar transporter
BQ8897_RS04260	42	49	1.14	0.188	0.767916	71	54	0.767	-0.384	0.541298	sugar kinase
BQ8897_RS04265	499	569	1.141	0.19	0.299563	882	661	0.752	-0.412	0.0198854	beta-glucuronidase
BQ8897_RS04270	1994	2781	1.397	0.482	4.55257e-06	3071	2201	0.717	-0.48	3.69882e-06	FadR family transcriptional regulator
BQ8897_RS04275	33	39	1.213	0.279	0.686182	66	69	1.042	0.059	0.920914	2-dehydro-3-deoxyphosphooctonate aldolase
BQ8897_RS04280	101	113	1.121	0.165	0.62355	216	276	1.282	0.358	0.202187	uronate isomerase
BQ8897_RS04285	120	122	1.009	0.013	0.975083	173	215	1.227	0.295	0.397062	mannonate dehydratase
BQ8897_RS04290	106	111	1.055	0.077	0.840413	236	270	1.15	0.202	0.511048	dioxygenase
BQ8897_RS04295	58	68	1.174	0.232	0.628932	102	119	1.178	0.236	0.60487	HAD family hydrolase
BQ8897_RS04300	226	290	1.283	0.36	0.0873568	574	482	0.838	-0.255	0.200831	beta-hexosamidase
BQ8897_RS04305	3917	6434	1.644	0.717	6.3464e-20	6700	5204	0.779	-0.361	0.000955758	aminopeptidase P family protein
BQ8897_RS04310	13769	11154	0.809	-0.306	7.31619e-06	22274	18982	0.857	-0.223	0.051621	catabolite control protein A
BQ8897_RS04315	2224	2388	1.074	0.103	0.243004	4765	3510	0.74	-0.434	0.000983394	alpha-amylase
BQ8897_RS04320	5850	6612	1.13	0.177	0.0327577	8948	7066	0.793	-0.334	0.00500574	glycosyl transferase family 1
BQ8897_RS04325	6275	6578	1.049	0.069	0.36442	16505	14518	0.881	-0.183	0.036015	glycosyltransferase family 4 protein
BQ8897_RS04330	22774	18003	0.79	-0.34	7.22189e-09	39309	35757	0.91	-0.137	0.0760282	threonine--tRNA ligase
BQ8897_RS04335	126	211	1.667	0.738	0.000441867	364	4494	12.399	3.632	9.19294e-185	DNA-binding response regulator
BQ8897_RS04340	666	1272	1.908	0.932	2.70691e-12	1710	4705	2.753	1.461	2.40404e-58	DUF3114 domain-containing protein
BQ8897_RS04345	458	558	1.205	0.269	0.149157	600	585	0.993	-0.01	0.973506	peptidase
BQ8897_RS04350	2920	1169	0.403	-1.311	9.81178e-10	7536	8356	1.108	0.148	0.0710206	amino acid ABC transporter permease
BQ8897_RS04355	5317	2059	0.387	-1.368	1.88967e-35	12535	13506	1.078	0.108	0.401211	amino acid ABC transporter permease
BQ8897_RS04360	6357	2490	0.392	-1.352	1.77917e-50	14051	14852	1.06	0.084	0.607759	amino acid ABC transporter substrate-binding protein
BQ8897_RS04365	5630	2101	0.373	-1.422	1.25103e-57	11404	11934	1.064	0.089	0.680864	amino acid ABC transporter ATP-binding protein
BQ8897_RS04370	3111	3864	1.242	0.313	0.000712707	6089	4559	0.749	-0.417	0.00107418	DNA-binding response regulator
BQ8897_RS04375	4996	6225	1.247	0.318	2.57121e-05	9289	7317	0.788	-0.343	0.000263681	cell wall metabolism sensor histidine kinase VicK
BQ8897_RS04380	4883	5483	1.124	0.169	0.0633081	9613	7435	0.774	-0.37	3.57139e-07	MBL fold metallo-hydrolase
BQ8897_RS04385	1280	1480	1.153	0.205	0.138166	2469	1915	0.775	-0.368	0.000832418	DUF454 domain-containing protein
BQ8897_RS04390	1418	1356	0.957	-0.064	0.564182	1975	1640	0.831	-0.267	0.020212	ribonuclease 3
BQ8897_RS04395	11853	9518	0.803	-0.317	9.84309e-06	18144	15680	0.865	-0.209	0.0120033	chromosome segregation protein SMC
BQ8897_RS04400	1769	1973	1.115	0.157	0.099841	2018	1373	0.681	-0.554	1.6022e-06	Cof-type HAD-IIB family hydrolase
BQ8897_RS04405	2680	2791	1.042	0.059	0.534379	3736	2649	0.712	-0.49	0.000332836	Cof-type HAD-IIB family hydrolase
BQ8897_RS04410	8206	8700	1.062	0.087	0.341999	10354	6890	0.667	-0.584	3.23328e-08	signal recognition particle-docking protein FtsY
BQ8897_RS04415	16	16	1.033	0.047	0.962827	160	372	2.29	1.195	0.00402274	NA
BQ8897_RS04420	4525	6445	1.423	0.509	3.26396e-10	10126	6985	0.688	-0.539	2.04265e-10	TIGR03943 family protein
BQ8897_RS04425	3664	5243	1.419	0.505	0.0073593	9702	6222	0.643	-0.637	1.70759e-05	permease
BQ8897_RS04430	90	127	1.401	0.487	0.12462	279	172	0.625	-0.677	0.0788457	hypothetical protein
BQ8897_RS04435	178	195	1.098	0.135	0.666003	425	1796	4.289	2.101	1.6298e-33	LLM class flavin-dependent oxidoreductase
BQ8897_RS04440	10096	8304	0.823	-0.281	1.94864e-05	14182	10069	0.711	-0.492	2.83193e-08	RNA-binding transcriptional accessory protein
BQ8897_RS04445	2480	2093	0.845	-0.243	0.00345505	3618	2572	0.709	-0.496	0.000263805	SprT family protein
BQ8897_RS04450	4243	9277	2.191	1.132	5.52581e-45	21673	11855	0.56	-0.836	0.00161388	PspC domain-containing protein
BQ8897_RS04455	34	55	1.599	0.677	0.195809	77	42	0.71	-0.494	0.591892	hypothetical protein
BQ8897_RS04460	8826	10608	1.203	0.266	5.18611e-06	12304	7636	0.621	-0.687	6.97633e-11	HPr kinase/phosphorylase
BQ8897_RS04465	6243	7149	1.147	0.198	0.00709959	7622	4726	0.621	-0.687	7.04015e-13	prolipoprotein diacylglyceryl transferase
BQ8897_RS04470	2568	3132	1.221	0.288	0.0855622	7017	4420	0.631	-0.664	1.76699e-14	DUF948 domain-containing protein
BQ8897_RS04475	3322	4267	1.286	0.363	0.0117771	3252	1733	0.533	-0.907	3.1754e-19	YtxH domain-containing protein
BQ8897_RS04480	7910	4659	0.59	-0.761	4.42609e-19	24879	17778	0.714	-0.486	7.15721e-07	DUF3270 domain-containing protein
BQ8897_RS04485	3824	2177	0.569	-0.813	3.20101e-14	8318	7711	0.936	-0.096	0.529238	U32 family peptidase
BQ8897_RS04490	6958	3836	0.554	-0.852	3.19688e-15	14010	12391	0.896	-0.158	0.409058	collagenase-like protease
BQ8897_RS04495	1175	1645	1.396	0.481	2.78748e-05	3644	2700	0.745	-0.425	0.00122582	hypothetical protein
BQ8897_RS04500	147	58	0.39	-1.358	2.30747e-07	771	2480	3.223	1.688	4.84536e-36	hypothetical protein
BQ8897_RS04505	3261	1778	0.543	-0.882	6.04716e-25	8057	8179	1.016	0.023	0.824614	divalent metal cation transporter
BQ8897_RS04510	890	3939	4.422	2.145	1.14191e-57	3244	10549	3.254	1.702	2.95539e-56	bifunctional diaminohydroxyphosphoribosylaminopyrimidine deaminase/5-amino-6-(5-phosphoribosylamino)uracil reductase RibD
BQ8897_RS04515	440	1861	4.226	2.079	2.66623e-42	864	2326	2.722	1.445	1.48014e-14	riboflavin synthase
BQ8897_RS04520	1288	5750	4.451	2.154	1.64709e-51	4362	11284	2.582	1.369	7.97919e-33	bifunctional 3%2C4-dihydroxy-2-butanone-4-phosphate synthase/GTP cyclohydrolase II
BQ8897_RS04525	645	3128	4.857	2.28	1.29958e-61	1208	2452	2.026	1.019	5.88321e-14	6%2C7-dimethyl-8-ribityllumazine synthase
BQ8897_RS04530	27510	22674	0.825	-0.278	0.000460128	43127	34987	0.811	-0.302	2.81793e-05	lysine--tRNA ligase
BQ8897_RS04535	3909	2966	0.758	-0.4	3.60151e-06	6890	5468	0.799	-0.324	0.037225	HAD family hydrolase
BQ8897_RS04540	1907	3082	1.618	0.694	2.89557e-13	2712	2744	1.015	0.022	0.883452	histidine phosphatase family protein
BQ8897_RS04545	697	1107	1.591	0.67	7.26204e-07	1646	1677	1.019	0.027	0.863664	aminoacyl-tRNA deacylase
BQ8897_RS04550	113	115	1.015	0.021	0.965061	334	289	0.9	-0.152	0.714424	epimerase
BQ8897_RS04555	3556	2847	0.801	-0.32	8.85527e-06	8065	7542	0.935	-0.097	0.240649	N-acetylmuramoyl-L-alanine amidase
BQ8897_RS04560	744	768	1.03	0.043	0.870581	1982	1614	0.811	-0.302	0.140086	ECF transporter S component
BQ8897_RS04565	2263	2394	1.057	0.08	0.445987	3887	2911	0.749	-0.417	2.00497e-05	DUF4430 domain-containing protein
BQ8897_RS04570	8050	8985	1.116	0.159	0.0603864	12816	7404	0.58	-0.786	9.4571e-09	oligoendopeptidase F
BQ8897_RS04575	16395	15458	0.943	-0.085	0.293892	32867	26072	0.793	-0.334	2.00497e-05	phosphoenolpyruvate carboxylase
BQ8897_RS04580	4167	2821	0.677	-0.563	8.86837e-22	8446	7727	0.922	-0.117	0.538856	FtsW/RodA/SpoVE family cell cycle protein
BQ8897_RS04585	643410	677025	1.051	0.072	0.444662	1097926	784833	0.713	-0.487	5.19274e-07	elongation factor Tu
BQ8897_RS04590	56087	66672	1.189	0.25	0.0131197	87275	67327	0.773	-0.372	4.24435e-08	triose-phosphate isomerase
BQ8897_RS04595	61176	72108	1.178	0.236	0.0283708	93116	72655	0.783	-0.352	0.00016312	2%2C3-bisphosphoglycerate-dependent phosphoglycerate mutase
BQ8897_RS04600	12337	12513	1.014	0.02	0.838714	23452	18123	0.773	-0.372	9.6799e-05	penicillin-binding protein 2
BQ8897_RS04605	3849	3843	0.999	-0.001	0.994382	5944	3989	0.672	-0.573	1.57755e-11	recombination protein RecR
BQ8897_RS04610	11982	9602	0.801	-0.321	8.38169e-08	16713	14796	0.887	-0.173	0.159562	D-alanine--D-alanine ligase
BQ8897_RS04615	8071	8806	1.091	0.126	0.153408	11401	9680	0.851	-0.233	0.0152154	UDP-N-acetylmuramoyl-tripeptide--D-alanyl-D-alanine ligase
BQ8897_RS04620	705	527	0.746	-0.423	0.000269404	1160	1402	1.222	0.289	0.09022	MFS transporter
BQ8897_RS04625	1197	7018	5.9	2.561	3.40673e-75	3779	21993	5.826	2.543	4.11863e-296	membrane protein
BQ8897_RS04630	1061	9855	9.276	3.214	6.52524e-234	1982	12919	6.519	2.705	1.12247e-205	NA
BQ8897_RS04635	387	3662	9.459	3.242	1.80717e-166	826	5453	6.617	2.726	1.03874e-69	cell wall surface anchor
BQ8897_RS04640	10951	10115	0.925	-0.112	0.152449	15407	17487	1.135	0.183	0.00700428	peptide chain release factor 3
BQ8897_RS04645	635	808	1.273	0.349	0.0878519	2811	2789	0.995	-0.008	0.95312	PH domain-containing protein
BQ8897_RS04650	91	429	4.716	2.237	1.22595e-16	277	1351	4.837	2.274	2.02996e-33	ABC transporter ATP-binding protein
BQ8897_RS04655	170	677	3.988	1.996	9.72661e-26	536	2152	4.031	2.011	4.80469e-39	ABC transporter permease
BQ8897_RS04660	352	1375	3.904	1.965	1.90335e-20	902	3117	3.51	1.812	3.77604e-27	hypothetical protein
BQ8897_RS04665	25182	17279	0.689	-0.537	7.85086e-08	73631	32366	0.522	-0.937	0.166781	ATP-dependent helicase
BQ8897_RS04670	435	369	0.845	-0.243	0.12266	764	621	0.811	-0.302	0.0850744	GIY-YIG nuclease family protein
BQ8897_RS04675	635	548	0.864	-0.211	0.171949	1801	1508	0.839	-0.254	0.0943129	tRNA1(Val) (adenine(37)-N6)-methyltransferase
BQ8897_RS04680	4163	4972	1.193	0.254	0.000837603	9565	9072	0.949	-0.075	0.537467	1-acyl-sn-glycerol-3-phosphate acyltransferase
BQ8897_RS04685	2	6	2.839	1.505	0.220366	14	46	3.194	1.675	0.0524358	competence protein CelA
BQ8897_RS04690	61	61	0.996	-0.006	0.991334	188	324	1.739	0.798	0.038074	DNA internalization-related competence protein ComEC/Rec2
BQ8897_RS04695	231	305	1.324	0.405	0.0532074	984	815	0.834	-0.262	0.263189	Cof-type HAD-IIB family hydrolase
BQ8897_RS04700	751	931	1.234	0.304	0.0196084	1710	1315	0.772	-0.374	0.0306261	LacI family transcriptional regulator
BQ8897_RS04705	544	733	1.356	0.439	0.0380925	1941	2529	1.311	0.391	0.00341059	alpha/beta hydrolase
BQ8897_RS04710	180	210	1.169	0.225	0.351643	535	485	0.907	-0.142	0.512824	class I SAM-dependent methyltransferase
BQ8897_RS04715	1742	1743	1.002	0.002	0.985767	3913	3386	0.867	-0.207	0.0874965	DNA polymerase III subunit delta
BQ8897_RS04720	8130	9689	1.194	0.255	0.000322074	18503	12344	0.67	-0.578	1.91896e-07	superoxide dismutase [Mn/Fe]
BQ8897_RS04725	57	40	0.71	-0.495	0.24354	130	252	1.936	0.953	0.00173069	PRD domain-containing protein
BQ8897_RS04730	157	106	0.671	-0.576	0.0251709	297	460	1.561	0.642	0.0160034	PTS beta-glucoside transporter subunit IIBCA
BQ8897_RS04735	570	580	1.017	0.024	0.890779	926	1002	1.083	0.115	0.517385	glycoside hydrolase family 1 protein
BQ8897_RS04740	587	646	1.103	0.141	0.374605	1250	1115	0.912	-0.133	0.632811	PucR family transcriptional regulator
BQ8897_RS04745	59	54	0.911	-0.134	0.799539	277	305	1.103	0.142	0.616503	glycerate kinase
BQ8897_RS04750	194	185	0.95	-0.075	0.780086	533	569	1.078	0.108	0.706165	GntP family permease
BQ8897_RS04755	2202	660	0.301	-1.732	9.72386e-64	4898	7840	1.607	0.685	1.78131e-05	hypothetical protein
BQ8897_RS04760	2376	2770	1.164	0.219	0.0293645	4574	3293	0.72	-0.473	4.98171e-07	MarR family transcriptional regulator
BQ8897_RS04765	2786	2828	1.016	0.022	0.841621	3924	2608	0.667	-0.585	2.61711e-05	tRNA preQ1(34) S-adenosylmethionine ribosyltransferase-isomerase QueA
BQ8897_RS04770	491	150	0.304	-1.716	1.76658e-14	2237	7582	3.671	1.876	4.19368e-11	VIT family protein
BQ8897_RS04775	332	292	0.879	-0.186	0.473082	1543	6632	4.266	2.093	1.02987e-72	glucosamine-6-phosphate deaminase
BQ8897_RS04780	485	1233	2.529	1.339	5.42126e-22	1230	1702	1.407	0.493	0.0124868	glutathione S-transferase family protein
BQ8897_RS04785	367	405	1.103	0.142	0.416649	536	672	1.236	0.306	0.394496	rRNA pseudouridine synthase
BQ8897_RS04790	1	1	0.84	-0.251	0.968761	5	7	1.11	0.151	0.927332	hypothetical protein
BQ8897_RS04795	2229	1811	0.818	-0.29	0.225374	7005	6427	0.931	-0.104	0.573231	MFS transporter
BQ8897_RS04800	36	32	0.878	-0.187	0.729803	117	512	4.339	2.117	1.05911e-13	competence protein CoiA
BQ8897_RS04805	8200	10655	1.301	0.38	1.30921e-05	17642	14922	0.846	-0.241	0.00236685	oligoendopeptidase F
BQ8897_RS04810	875	864	0.985	-0.022	0.887389	1466	1262	0.861	-0.215	0.157126	haloacid dehalogenase
BQ8897_RS04815	1880	1796	0.947	-0.079	0.536367	4231	3342	0.791	-0.339	0.000886975	O-methyltransferase
BQ8897_RS04820	11950	19560	1.637	0.711	3.43824e-34	29259	32595	1.114	0.156	0.01841	foldase
BQ8897_RS04825	3560	3310	0.93	-0.105	0.299958	5808	6879	1.185	0.245	0.0136874	hypothetical protein
BQ8897_RS04830	28844	23652	0.822	-0.283	0.00108452	50556	58230	1.144	0.194	0.152364	alanine--tRNA ligase
BQ8897_RS04835	1409	1402	0.995	-0.008	0.9569	2104	3281	1.549	0.631	7.04811e-05	DUF554 domain-containing protein
BQ8897_RS04840	823	1228	1.488	0.574	0.000711843	1633	1692	1.031	0.044	0.806817	glycosyltransferase family 8 protein
BQ8897_RS04845	2	0	0.182	-2.458	0.305684	10	38	3.683	1.881	0.0811031	hypothetical protein
BQ8897_RS04850	23	24	1.024	0.035	0.976407	18	29	1.592	0.671	0.48855	hypothetical protein
BQ8897_RS04855	14	17	1.205	0.269	0.783223	20	30	1.368	0.452	0.673443	transcriptional regulator
BQ8897_RS04860	10	13	1.345	0.428	0.686713	52	104	2.001	1.001	0.0473189	DUF3169 domain-containing protein
BQ8897_RS04865	452	441	0.97	-0.044	0.881024	1370	1405	1.032	0.046	0.832784	energy-coupled thiamine transporter ThiT
BQ8897_RS04870	14051	11359	0.807	-0.309	0.000216401	29569	15552	0.524	-0.932	9.06002e-06	class 1b ribonucleoside-diphosphate reductase subunit beta
BQ8897_RS04875	27307	22505	0.826	-0.277	0.00369546	65210	36288	0.559	-0.84	1.78282e-05	class 1b ribonucleoside-diphosphate reductase subunit alpha
BQ8897_RS04880	4881	5092	1.037	0.053	0.813039	10168	5798	0.591	-0.759	0.0147608	NrdH-redoxin
BQ8897_RS04885	31012	31481	1.015	0.021	0.839828	89412	73992	0.827	-0.274	0.00126343	phosphocarrier protein HPr
BQ8897_RS04890	172910	182153	1.055	0.077	0.335765	271067	198082	0.73	-0.453	2.03321e-11	phosphoenolpyruvate--protein phosphotransferase
BQ8897_RS04895	33148	68650	2.073	1.052	5.97297e-49	52607	45414	0.862	-0.214	0.00667362	NADP-dependent glyceraldehyde-3-phosphate dehydrogenase
BQ8897_RS04900	3391	5301	1.563	0.644	7.5642e-15	5088	2753	0.57	-0.811	0.00278815	polysaccharide deacetylase
BQ8897_RS04905	3890	3839	0.987	-0.019	0.864631	9503	6620	0.7	-0.514	0.000833435	ATP-dependent helicase
BQ8897_RS04910	5666	5065	0.891	-0.167	0.094787	12861	11560	0.9	-0.151	0.116621	uridine kinase
BQ8897_RS04915	1254	1380	1.102	0.14	0.300678	2744	2243	0.821	-0.285	0.0619822	GAF domain-containing protein
BQ8897_RS04920	9168	8766	0.956	-0.064	0.416649	19683	16263	0.83	-0.269	0.0313967	DNA polymerase III subunit gamma/tau
BQ8897_RS04925	265	292	1.074	0.102	0.7814	1109	954	0.866	-0.208	0.310714	DUF3272 domain-containing protein
BQ8897_RS04930	1324	1832	1.384	0.469	1.68998e-06	2091	1357	0.656	-0.609	0.00337215	bifunctional biotin--[acetyl-CoA-carboxylase] synthetase/biotin operon repressor
BQ8897_RS04935	16235	16758	1.033	0.047	0.59376	31404	28497	0.908	-0.14	0.0345712	S-adenosylmethionine synthase
BQ8897_RS04940	1	0	0.341	-1.552	0.801403	1	5	5.609	2.488	0.302467	hypothetical protein
BQ8897_RS04945	67	10984	164.288	7.36	0	222	74115	333.35	8.381	0	hypothetical protein
BQ8897_RS04950	51	6166	123.879	6.953	1.95215e-149	178	47085	264.379	8.046	0	hypothetical protein
BQ8897_RS04955	27	24	0.912	-0.132	0.864126	66	137	2.109	1.076	0.0348274	energy coupling factor transporter S component ThiW
BQ8897_RS04960	14	12	0.826	-0.275	0.779416	27	66	2.431	1.282	0.0338403	ABC transporter permease
BQ8897_RS04965	36	39	1.077	0.107	0.855331	93	174	1.899	0.925	0.0128927	ABC transporter ATP-binding protein
BQ8897_RS04970	21	16	0.708	-0.498	0.508972	37	85	2.369	1.244	0.0396397	ABC transporter
BQ8897_RS04975	24	25	1.024	0.034	0.971131	61	126	2.008	1.006	0.0400581	thiaminase II
BQ8897_RS04980	50	45	0.906	-0.142	0.791543	114	169	1.503	0.588	0.172696	bifunctional hydroxymethylpyrimidine kinase/phosphomethylpyrimidine kinase
BQ8897_RS04985	59	48	0.817	-0.291	0.526486	69	102	1.441	0.527	0.384474	hydroxyethylthiazole kinase
BQ8897_RS04990	46	48	1.026	0.037	0.95351	110	163	1.485	0.571	0.127727	thiamine phosphate synthase
BQ8897_RS04995	13469	8585	0.639	-0.646	4.12285e-15	21833	21746	0.994	-0.008	0.919027	UDP-N-acetylglucosamine 1-carboxyvinyltransferase
BQ8897_RS05000	993	1169	1.181	0.24	0.0410844	2301	2096	0.919	-0.122	0.582941	N-acetyltransferase
BQ8897_RS05005	2689	2731	1.018	0.025	0.822198	5681	5468	0.973	-0.04	0.862861	CBS domain-containing protein
BQ8897_RS05010	3511	3790	1.081	0.112	0.117762	5666	4882	0.859	-0.219	0.129069	methionine aminopeptidase
BQ8897_RS05015	2646	3005	1.135	0.182	0.186219	6453	6547	1.023	0.033	0.83921	YihY/virulence factor BrkB family protein
BQ8897_RS05020	16	17	1.097	0.134	0.911096	180	222	1.278	0.354	0.374205	sugar translocase
BQ8897_RS05025	5144	3560	0.694	-0.527	0.00592616	18270	15394	0.859	-0.22	0.237674	queuosine transporter QueT
BQ8897_RS05030	4247	2554	0.601	-0.734	4.28175e-20	6246	6764	1.082	0.114	0.185534	DNA ligase (NAD(+)) LigA
BQ8897_RS05035	2360	1409	0.597	-0.744	1.32531e-20	4379	4306	0.986	-0.02	0.88256	diacylglycerol kinase
BQ8897_RS05040	7709	4425	0.574	-0.801	1.62743e-26	14947	15020	1.005	0.008	0.942659	type I pullulanase
BQ8897_RS05045	942	1108	1.169	0.225	0.0740052	1872	2548	1.362	0.445	3.29036e-05	1%2C4-alpha-glucan branching protein GlgB
BQ8897_RS05050	802	940	1.172	0.229	0.0259651	1641	2050	1.254	0.327	0.014017	glucose-1-phosphate adenylyltransferase
BQ8897_RS05055	641	764	1.193	0.255	0.0300017	1213	1550	1.298	0.376	0.073048	NA
BQ8897_RS05060	757	876	1.153	0.205	0.11424	1606	1969	1.236	0.305	0.043863	glycogen synthase GlgA
BQ8897_RS05065	6718	7379	1.084	0.116	0.376609	5682	2621	0.46	-1.119	7.2371e-35	F0F1 ATP synthase subunit C
BQ8897_RS05070	32638	36110	1.111	0.152	0.279019	85356	44387	0.521	-0.941	6.03578e-18	ATP synthase subunit A
BQ8897_RS05075	35110	38713	1.102	0.14	0.149307	55528	26635	0.48	-1.06	1.16684e-63	ATP synthase subunit B
BQ8897_RS05080	20964	23073	1.105	0.144	0.22414	40699	18666	0.459	-1.123	1.51287e-45	F0F1 ATP synthase subunit delta
BQ8897_RS05085	121468	130378	1.073	0.102	0.302966	229779	111279	0.484	-1.047	4.45205e-48	ATP synthase subunit alpha
BQ8897_RS05090	64448	71667	1.112	0.153	0.192536	114477	52507	0.46	-1.122	5.11321e-44	ATP synthase subunit gamma
BQ8897_RS05095	123119	133276	1.084	0.116	0.24973	241051	113697	0.471	-1.087	3.39187e-53	ATP synthase subunit beta
BQ8897_RS05100	35995	38809	1.08	0.111	0.379563	61637	26359	0.428	-1.223	1.08965e-80	F0F1 ATP synthase subunit epsilon
BQ8897_RS05105	61	65	1.125	0.17	0.798404	1083	826	0.79	-0.34	0.168374	membrane protein
BQ8897_RS05110	8147	10075	1.236	0.306	1.30932e-07	15986	10005	0.626	-0.676	7.73571e-10	UDP-N-acetylglucosamine 1-carboxyvinyltransferase
BQ8897_RS05115	1346	1667	1.236	0.306	0.00804512	851	515	0.615	-0.702	0.000971093	DNA-directed RNA polymerase subunit beta
BQ8897_RS05120	1481	1518	1.027	0.039	0.802715	4263	3364	0.789	-0.341	0.000287293	DNA/RNA non-specific endonuclease
BQ8897_RS05125	6031	5478	0.908	-0.139	0.113332	10963	8291	0.76	-0.396	0.00104202	phenylalanine--tRNA ligase subunit alpha
BQ8897_RS05130	2566	2446	0.957	-0.063	0.722386	6371	5055	0.796	-0.328	0.00360468	NA
BQ8897_RS05135	16928	15319	0.906	-0.143	0.0827486	30222	22318	0.74	-0.435	4.99155e-05	phenylalanine--tRNA ligase subunit beta
BQ8897_RS05140	389	135	0.346	-1.53	1.03328e-23	842	2496	2.959	1.565	5.01284e-29	hypothetical protein
BQ8897_RS05145	2809	3446	1.227	0.295	3.89218e-05	6311	5146	0.82	-0.286	0.0735174	ATP-dependent nuclease subunit B
BQ8897_RS05150	6191	7267	1.17	0.227	0.00255416	12753	9071	0.713	-0.488	5.17382e-05	helicase-exonuclease AddAB subunit AddA
BQ8897_RS05155	1774	2010	1.134	0.181	0.0678847	4229	2945	0.697	-0.521	1.04969e-08	magnesium transporter CorA family protein
BQ8897_RS05160	4285	4157	0.971	-0.043	0.734107	6856	5532	0.808	-0.307	0.00610535	tRNA uridine-5-carboxymethylaminomethyl(34) synthesis GTPase MnmE
BQ8897_RS05165	3443	3828	1.112	0.153	0.0386789	5598	4549	0.813	-0.298	0.00106974	ABC transporter ATP-binding protein
BQ8897_RS05170	13795	14418	1.049	0.069	0.283346	22539	13018	0.586	-0.772	1.17085e-05	thiamine pyrophosphate-dependent dehydrogenase E1 component subunit alpha
BQ8897_RS05175	13232	14230	1.078	0.109	0.0675504	24138	14095	0.59	-0.761	3.42628e-06	alpha-ketoacid dehydrogenase subunit beta
BQ8897_RS05180	14890	16352	1.099	0.136	0.0423821	23970	13804	0.581	-0.784	2.27466e-07	branched-chain alpha-keto acid dehydrogenase subunit E2
BQ8897_RS05185	27025	30543	1.133	0.18	0.00681874	41886	26313	0.629	-0.668	2.44237e-13	dihydrolipoyl dehydrogenase
BQ8897_RS05190	2621	3679	1.408	0.493	1.21692e-07	4645	2763	0.596	-0.747	3.91928e-05	lipoate--protein ligase A
BQ8897_RS05195	2	1	0.543	-0.881	0.797351	11	39	3.708	1.891	0.221975	hypothetical protein
BQ8897_RS05200	13	10	0.854	-0.228	0.831748	173	377	2.186	1.129	0.00572707	NA
BQ8897_RS05205	4978	5404	1.085	0.118	0.168183	5211	4001	0.77	-0.377	0.00377582	glutamine amidotransferase
BQ8897_RS05210	6697	7621	1.139	0.188	0.0403383	11743	9243	0.787	-0.345	1.32292e-06	DUF1727 domain-containing protein
BQ8897_RS05215	2877	3233	1.124	0.169	0.0225757	6353	4957	0.789	-0.343	0.073879	TIGR00159 family protein
BQ8897_RS05220	2881	3237	1.125	0.17	0.0436007	7094	5668	0.799	-0.323	0.00135634	YbbR-like domain-containing protein
BQ8897_RS05225	14560	15269	1.051	0.072	0.460937	20034	15814	0.793	-0.335	0.00107292	phosphoglucosamine mutase
BQ8897_RS05230	199	213	1.072	0.101	0.708012	627	657	1.048	0.067	0.752378	DUF1722 domain-containing protein
BQ8897_RS05235	216	223	1.036	0.051	0.871212	429	401	0.932	-0.102	0.692844	hypothetical protein
BQ8897_RS05240	2037	2113	1.037	0.052	0.59376	2988	2517	0.843	-0.247	0.0260128	coproporphyrinogen III oxidase
BQ8897_RS05245	772	745	0.966	-0.05	0.854985	2352	1879	0.801	-0.32	0.0102108	acyl-ACP thioesterase
BQ8897_RS05250	2093	2133	1.019	0.028	0.801403	3356	2249	0.671	-0.575	2.15888e-08	TIGR01457 family HAD-type hydrolase
BQ8897_RS05255	295	333	1.217	0.283	0.614427	1983	1716	0.874	-0.194	0.312456	TIGR01906 family membrane protein
BQ8897_RS05260	3032	2812	0.922	-0.117	0.373514	6000	24093	4.005	2.002	5.40602e-44	type II CRISPR RNA-guided endonuclease Cas9
BQ8897_RS05265	777	747	0.961	-0.058	0.727481	1952	6818	3.491	1.803	3.08107e-49	type II CRISPR-associated endonuclease Cas1
BQ8897_RS05270	211	216	1.024	0.034	0.897198	449	1539	3.422	1.775	8.87653e-26	CRISPR-associated endonuclease Cas2
BQ8897_RS05275	544	543	0.997	-0.005	0.985477	1446	5591	3.883	1.957	4.08819e-50	type II-A CRISPR-associated protein Csn2
BQ8897_RS05280	62	60	0.962	-0.056	0.906835	103	97	0.992	-0.011	0.983885	NA
BQ8897_RS05285	6679	14996	2.251	1.17	3.69397e-28	9159	4784	0.525	-0.929	3.13711e-18	nucleoside-diphosphate kinase
BQ8897_RS05290	14149	15921	1.125	0.17	0.00612873	19633	16229	0.826	-0.275	7.94359e-05	elongation factor 4
BQ8897_RS05295	431	4297	9.876	3.304	3.58409e-166	1004	5603	5.577	2.479	4.14488e-150	hypothetical protein
BQ8897_RS05300	942	999	1.06	0.084	0.579684	1884	1086	0.578	-0.791	6.96622e-08	HD domain-containing protein
BQ8897_RS05305	778	794	1.023	0.033	0.855331	710	372	0.528	-0.922	2.2031e-05	N-acetyltransferase
BQ8897_RS05310	1150	1342	1.167	0.223	0.0721906	2139	1271	0.59	-0.761	6.64795e-07	peptide-methionine (R)-S-oxide reductase
BQ8897_RS05315	688	874	1.269	0.344	0.00975534	1105	630	0.571	-0.808	1.34392e-05	haloacid dehalogenase
BQ8897_RS05320	575	730	1.264	0.338	0.0616095	1751	1130	0.644	-0.635	1.95334e-05	DUF2974 domain-containing protein
BQ8897_RS05325	1113	354	0.318	-1.654	1.62751e-51	3241	7789	2.516	1.331	3.59582e-07	antibiotic acetyltransferase
BQ8897_RS05335	1267	1258	0.99	-0.015	0.953233	4331	3468	0.807	-0.31	0.0715315	TVP38/TMEM64 family protein
BQ8897_RS05340	2587	3424	1.33	0.412	0.118132	7118	7622	1.072	0.1	0.218588	hypothetical protein
BQ8897_RS05345	2747	3574	1.302	0.381	0.00428198	7745	7173	0.939	-0.091	0.618835	ABC transporter ATP-binding protein
BQ8897_RS05350	1872	2417	1.292	0.37	0.0008927	4876	4400	0.92	-0.12	0.582356	GntR family transcriptional regulator
BQ8897_RS05355	3826	4218	1.102	0.14	0.034284	6967	6637	0.959	-0.06	0.710954	DNA polymerase III subunit alpha
BQ8897_RS05360	76328	76132	0.998	-0.003	0.977157	98498	73937	0.747	-0.421	0.00199098	6-phosphofructokinase
BQ8897_RS05365	136534	134752	0.988	-0.018	0.887527	232583	173546	0.746	-0.423	9.00055e-07	pyruvate kinase
BQ8897_RS05370	2161	2677	1.259	0.333	0.495741	4563	4340	0.962	-0.056	0.757226	signal peptidase I
BQ8897_RS05375	0	0	1	0	1	1	2	2.282	1.191	0.812124	hypothetical protein
BQ8897_RS05380	29780	24174	0.814	-0.296	0.000580379	46395	30644	0.66	-0.6	1.45152e-12	glutamine--fructose-6-phosphate aminotransferase
BQ8897_RS05385	2149	1005	0.469	-1.094	6.37726e-46	2164	1931	0.901	-0.15	0.419255	hypothetical protein
BQ8897_RS05390	1289	1536	1.194	0.256	0.0885011	4967	4138	0.834	-0.262	0.00942257	amino acid ABC transporter permease
BQ8897_RS05395	3118	3504	1.123	0.167	0.0530414	5164	4089	0.798	-0.326	0.0287796	amino acid ABC transporter ATP-binding protein
BQ8897_RS05400	2856	3197	1.129	0.175	0.329683	7526	6087	0.811	-0.303	0.0481042	glutamine ABC transporter substrate-binding protein
BQ8897_RS05405	22304	23057	1.032	0.046	0.653063	44764	29477	0.659	-0.602	6.01253e-14	30S ribosomal protein S20
BQ8897_RS05410	676	533	0.802	-0.319	0.221871	1851	1419	0.769	-0.379	0.0210442	type I pantothenate kinase
BQ8897_RS05415	1141	787	0.69	-0.536	5.14507e-09	2127	2006	0.945	-0.082	0.661685	class I SAM-dependent methyltransferase
BQ8897_RS05420	2235	1293	0.578	-0.79	5.36724e-16	2031	2181	1.076	0.106	0.419751	cytidine deaminase
BQ8897_RS05425	27855	17477	0.627	-0.673	4.83117e-16	43542	40839	0.951	-0.073	0.682274	BMP family ABC transporter substrate-binding protein
BQ8897_RS05430	13490	7289	0.543	-0.88	5.65019e-37	20728	24752	1.205	0.27	0.0601818	ABC transporter ATP-binding protein
BQ8897_RS05435	7989	4632	0.582	-0.782	2.33721e-29	13849	14662	1.063	0.088	0.361792	ABC transporter permease
BQ8897_RS05440	8080	4815	0.595	-0.749	1.67495e-13	17863	20035	1.122	0.166	0.0770756	ABC transporter permease
BQ8897_RS05445	21179	50406	2.379	1.251	5.3558e-42	30472	50911	1.686	0.754	5.01488e-08	NADH oxidase
BQ8897_RS05450	93593	101066	1.081	0.113	0.307019	188999	165043	0.877	-0.189	0.0212675	L-lactate dehydrogenase
BQ8897_RS05455	17570	17642	1.005	0.007	0.933623	32712	27216	0.832	-0.265	0.000243839	DNA gyrase subunit A
BQ8897_RS05460	4826	4653	0.964	-0.052	0.579496	7859	6690	0.851	-0.233	0.0390327	class A sortase
BQ8897_RS05465	2681	2581	0.963	-0.054	0.589297	3166	2455	0.777	-0.364	0.00685397	VOC family protein
BQ8897_RS05470	2608	3704	1.421	0.507	9.32082e-11	6732	5732	0.859	-0.219	0.12793	DUF1002 domain-containing protein
BQ8897_RS05475	1261	1064	0.848	-0.238	0.195019	3709	3246	0.878	-0.188	0.114349	cation:proton antiporter
BQ8897_RS05480	39998	39635	0.991	-0.013	0.888641	59911	41670	0.696	-0.524	4.9003e-13	GMP synthase (glutamine-hydrolyzing)
BQ8897_RS05485	1160	1131	0.974	-0.037	0.820447	2429	1466	0.607	-0.72	3.58708e-07	GntR family transcriptional regulator
BQ8897_RS05490	7837	7881	1.007	0.009	0.934717	13673	9416	0.689	-0.538	5.92101e-11	FADH(2)-oxidizing methylenetetrahydrofolate--tRNA-(uracil(54)-C(5))-methyltransferase TrmFO
BQ8897_RS05495	470	555	1.176	0.234	0.27509	1534	1283	0.838	-0.256	0.136443	N-acetyltransferase
BQ8897_RS05500	1571	1617	1.029	0.041	0.729803	4037	2982	0.739	-0.437	1.48298e-05	O-sialoglycoprotein endopeptidase
BQ8897_RS05505	4352	12135	2.788	1.479	9.80105e-33	9502	2847	0.312	-1.682	2.98115e-11	NA
BQ8897_RS05510	45	105	2.386	1.255	0.000605554	205	148	0.725	-0.465	0.146878	peptidase S41
BQ8897_RS05515	348	571	1.644	0.717	5.4989e-07	812	631	0.779	-0.361	0.052977	ABC transporter ATP-binding protein
BQ8897_RS05520	632	1008	1.615	0.691	0.000437447	2291	1796	0.784	-0.351	0.00122906	ABC transporter permease
BQ8897_RS05525	658	970	1.47	0.555	0.00236843	1865	996	0.536	-0.9	6.55035e-11	DNA-binding response regulator
BQ8897_RS05530	1017	1369	1.345	0.427	3.51438e-05	2221	1317	0.593	-0.755	6.87103e-10	sensor histidine kinase
BQ8897_RS05535	564	589	1.053	0.074	0.726955	1301	1789	1.362	0.445	0.020539	tyrosine recombinase XerS
BQ8897_RS05540	133	147	1.104	0.142	0.624166	315	295	0.957	-0.063	0.883899	peptide ABC transporter substrate-binding protein
BQ8897_RS05545	1083	1051	0.969	-0.046	0.736617	2710	2701	1.024	0.035	0.904759	DUF3307 domain-containing protein
BQ8897_RS05550	1147	1079	0.938	-0.092	0.453983	1943	1986	1.049	0.069	0.785424	DNA-binding protein
BQ8897_RS05555	12395	12594	1.017	0.024	0.837218	20234	15180	0.75	-0.415	2.82315e-09	signal recognition particle protein
BQ8897_RS05560	1305	1267	0.971	-0.042	0.743729	2363	1745	0.756	-0.404	0.130294	putative DNA-binding protein
BQ8897_RS05565	3895	4287	1.099	0.136	0.304437	9320	6380	0.685	-0.546	2.6174e-12	sensor histidine kinase
BQ8897_RS05570	1355	1531	1.129	0.176	0.0816614	3495	2230	0.642	-0.639	6.52848e-05	DNA-binding response regulator
BQ8897_RS05575	25041	27719	1.107	0.146	0.0715068	43267	30370	0.702	-0.511	1.13131e-10	aminopeptidase
BQ8897_RS05580	5811	4639	0.797	-0.327	3.86045e-06	12348	8177	0.665	-0.59	5.06949e-08	phosphate transport system regulatory protein PhoU
BQ8897_RS05585	6215	4759	0.764	-0.388	5.67216e-08	13294	8947	0.676	-0.564	1.10719e-08	phosphate ABC transporter ATP-binding protein
BQ8897_RS05590	5175	4087	0.788	-0.344	0.000226182	10261	7144	0.696	-0.523	1.1e-13	phosphate ABC transporter ATP-binding protein
BQ8897_RS05595	4616	3627	0.786	-0.347	6.31564e-05	10663	7865	0.738	-0.438	4.34892e-06	phosphate ABC transporter%2C permease protein PstA
BQ8897_RS05600	3704	2856	0.771	-0.376	9.44099e-08	8857	7020	0.793	-0.335	0.000190184	phosphate ABC transporter permease subunit PstC
BQ8897_RS05605	3902	3022	0.773	-0.371	2.66544e-05	8396	6426	0.766	-0.385	4.85584e-07	phosphate ABC transporter substrate-binding protein
BQ8897_RS05610	1797	1567	0.869	-0.202	0.0968534	3516	3799	1.077	0.107	0.502405	23S rRNA methyltransferase
BQ8897_RS05615	5990	4385	0.732	-0.45	2.76528e-13	11483	11544	1.005	0.007	0.942274	inositol monophosphatase family protein
BQ8897_RS05620	1281	1025	0.798	-0.326	0.00264027	3156	3163	1.005	0.007	0.960722	hypothetical protein
BQ8897_RS05625	4169	3282	0.786	-0.348	0.00019945	6801	6908	1.015	0.022	0.831613	regulatory protein Spx
BQ8897_RS05630	1901	1912	1.008	0.012	0.942549	4200	4894	1.166	0.222	0.02207	bifunctional riboflavin kinase/FAD synthetase
BQ8897_RS05635	1791	1905	1.063	0.088	0.357144	3795	4802	1.263	0.337	0.00026599	tRNA pseudouridine(55) synthase TruB
BQ8897_RS05640	867	1769	2.037	1.027	9.89779e-13	2630	5956	2.261	1.177	3.72852e-20	N-acetyltransferase
BQ8897_RS05645	2083	3637	1.738	0.798	1.00974e-12	5857	13399	2.28	1.189	1.27531e-20	DUF2130 domain-containing protein
BQ8897_RS05650	1215	2122	1.735	0.795	3.62615e-11	2506	5313	2.114	1.08	1.01651e-13	type I restriction endonuclease subunit S
BQ8897_RS05655	2506	25794	10.292	3.363	9.57388e-232	6203	41656	6.713	2.747	0	CPBP family intramembrane metalloprotease
BQ8897_RS05660	1070	1208	1.127	0.173	0.128795	3709	8821	2.37	1.245	3.40486e-18	ABC transporter permease
BQ8897_RS05665	489	632	1.289	0.367	0.0162385	1112	2221	1.979	0.985	2.91193e-10	ABC transporter ATP-binding protein
BQ8897_RS05670	12663	10259	0.81	-0.303	0.000715291	24869	22442	0.903	-0.148	0.424483	type I DNA topoisomerase
BQ8897_RS05675	21	17	0.787	-0.345	0.617421	53	263	4.919	2.298	6.67892e-09	DNA-protecting protein DprA
BQ8897_RS05680	2454	2554	1.04	0.057	0.545632	5043	14669	2.912	1.542	7.7874e-86	ferrichrome ABC transporter substrate-binding protein
BQ8897_RS05685	1532	1519	0.991	-0.013	0.934745	3315	10946	3.305	1.725	2.44111e-71	iron ABC transporter ATP-binding protein
BQ8897_RS05690	767	777	1.023	0.034	0.911859	2967	12194	4.231	2.081	5.75784e-26	hypothetical protein
BQ8897_RS05695	2196	2355	1.071	0.099	0.401212	4669	17062	3.678	1.879	9.12926e-60	iron ABC transporter permease
BQ8897_RS05700	2927	3405	1.162	0.216	0.0243089	4912	4976	1.015	0.022	0.853849	sugar O-acetyltransferase
BQ8897_RS05705	2255	2697	1.196	0.259	0.000407658	6033	5907	0.981	-0.027	0.844282	ribonuclease HII
BQ8897_RS05710	2935	3617	1.229	0.297	0.000803162	5276	5082	0.963	-0.054	0.557371	ribosome biogenesis GTPase YlqF
BQ8897_RS05715	575	1078	1.867	0.901	1.85673e-13	779	736	0.949	-0.076	0.735766	L%2CD-transpeptidase
BQ8897_RS05720	1123	1194	1.047	0.066	0.788443	2069	3042	1.47	0.556	6.95364e-07	carbon starvation protein A
BQ8897_RS05725	700	570	0.814	-0.297	0.0235203	1698	1730	1.017	0.024	0.872323	DNA-binding response regulator
BQ8897_RS05730	1134	898	0.792	-0.336	0.000580379	2929	3061	1.045	0.064	0.752378	sensor histidine kinase
BQ8897_RS05735	26	28	1.09	0.125	0.869423	359	256	0.714	-0.486	0.0513815	NA
BQ8897_RS05740	50	60	1.195	0.257	0.624079	299	232	0.779	-0.361	0.312238	NA
BQ8897_RS05745	131	130	0.99	-0.015	0.968761	365	243	0.667	-0.584	0.0148666	NA
BQ8897_RS05750	56	56	1.077	0.106	0.890615	325	335	1.061	0.085	0.814747	hypothetical protein
BQ8897_RS05755	104	123	1.221	0.288	0.519226	724	613	0.861	-0.216	0.407419	hypothetical protein
BQ8897_RS05760	47	49	1.035	0.05	0.934745	257	306	1.253	0.325	0.492587	hypothetical protein
BQ8897_RS05765	367	384	1.043	0.061	0.806441	547	332	0.61	-0.713	0.00125584	NA
BQ8897_RS05770	413	454	1.105	0.144	0.37603	975	696	0.714	-0.486	0.00118636	hypothetical protein
BQ8897_RS05775	601	505	0.862	-0.214	0.480966	1298	1166	0.9	-0.152	0.521003	NA
BQ8897_RS05780	968	786	0.838	-0.254	0.355974	1705	1535	0.895	-0.16	0.441887	hypothetical protein
BQ8897_RS05785	322	223	0.721	-0.472	0.0955494	1138	1182	1.046	0.065	0.816514	hypothetical protein
BQ8897_RS05790	6363	2912	0.499	-1.002	0.0126578	15077	16561	1.084	0.116	0.575217	NA
BQ8897_RS05795	1320	560	0.458	-1.127	9.26367e-06	3893	4581	1.165	0.221	0.317955	type VII secretion protein EssB
BQ8897_RS05800	158	60	0.393	-1.349	2.66634e-07	379	523	1.382	0.466	0.197538	hypothetical protein
BQ8897_RS05805	118	36	0.359	-1.478	0.00228818	551	821	1.529	0.613	0.104537	type VII secretion protein EssA
BQ8897_RS05810	3899	1687	0.477	-1.069	0.0117834	7826	9447	1.189	0.249	0.208698	phage infection protein
BQ8897_RS05815	630	324	0.541	-0.886	0.000104377	693	738	1.053	0.075	0.750431	hypothetical protein
BQ8897_RS05820	224	82	0.439	-1.188	0.00553253	804	1021	1.261	0.335	0.252079	hypothetical protein
BQ8897_RS05825	5043	555	0.131	-2.936	3.19327e-11	10233	14106	1.347	0.429	0.0192948	carbamoyl-phosphate synthase large subunit
BQ8897_RS05830	1142	122	0.12	-3.059	3.66045e-33	3371	5317	1.553	0.635	3.92583e-05	carbamoyl-phosphate synthase small subunit
BQ8897_RS05835	854	81	0.108	-3.206	2.51153e-21	2919	4552	1.535	0.618	0.000687532	aspartate carbamoyltransferase catalytic subunit
BQ8897_RS05840	4905	1610	0.356	-1.492	2.32169e-13	8315	12835	1.541	0.624	3.13209e-07	dihydroorotase
BQ8897_RS05845	2103	642	0.329	-1.604	4.0861e-13	2953	4832	1.642	0.715	6.38939e-06	orotate phosphoribosyltransferase
BQ8897_RS05850	1946	554	0.3	-1.738	2.75315e-23	3497	6535	1.863	0.898	2.81885e-07	orotidine-5'-phosphate decarboxylase
BQ8897_RS05855	5385	4505	0.837	-0.257	3.00559e-05	12998	14747	1.13	0.177	0.0687866	membrane protein
BQ8897_RS05860	6722	5593	0.833	-0.264	0.00329336	13363	15542	1.158	0.212	0.124272	ABC transporter ATP-binding protein
BQ8897_RS05865	3585	3758	1.046	0.065	0.54072	7625	7693	1.01	0.014	0.881979	hypothetical protein
BQ8897_RS05870	746	400	0.535	-0.901	1.1553e-16	1821	8345	4.606	2.204	1.7918e-26	aspartate-semialdehyde dehydrogenase
BQ8897_RS05875	18	398	22.601	4.498	2.73657e-46	104	1521	14.431	3.851	5.36561e-39	fibronectin-binding protein
BQ8897_RS05880	2916	2552	0.875	-0.192	0.00797579	10018	9586	0.958	-0.062	0.45406	cardiolipin synthase
BQ8897_RS05885	8528	8372	0.984	-0.023	0.854766	18684	16505	0.885	-0.177	0.179405	formate--tetrahydrofolate ligase
BQ8897_RS05890	2914	2849	0.978	-0.032	0.806083	5628	3440	0.612	-0.708	6.79292e-09	lipoate--protein ligase A
BQ8897_RS05895	2362	2280	0.964	-0.052	0.688235	5357	3378	0.632	-0.661	3.09496e-09	deacetylase SIR2
BQ8897_RS05900	2848	2688	0.944	-0.083	0.447901	5800	3668	0.633	-0.659	1.26824e-12	hypothetical protein
BQ8897_RS05905	826	794	0.969	-0.046	0.842874	1276	841	0.659	-0.601	0.00212977	glycine cleavage system protein H
BQ8897_RS05910	4794	4301	0.897	-0.157	0.0842623	9143	6392	0.703	-0.508	2.32806e-05	MsnO8 family LLM class oxidoreductase
BQ8897_RS05915	5523	5134	0.93	-0.105	0.316357	8631	5853	0.681	-0.554	1.90301e-08	NADH-dependent flavin oxidoreductase
BQ8897_RS05920	2748	2800	1.018	0.026	0.799539	4764	3420	0.722	-0.47	0.000631272	biotin/lipoate A/B protein ligase family protein
BQ8897_RS05925	825	869	1.053	0.074	0.581002	1612	1754	1.103	0.142	0.443421	phosphopantothenate--cysteine ligase
BQ8897_RS05930	844	802	0.951	-0.073	0.66697	1567	1622	1.043	0.061	0.716581	phosphopantothenoylcysteine decarboxylase
BQ8897_RS05935	3100	3268	1.051	0.072	0.62895	8102	6855	0.852	-0.231	0.129898	ECF transporter S component
BQ8897_RS05940	15032	15364	1.021	0.03	0.732158	23912	17204	0.724	-0.467	2.42518e-05	phospho-sugar mutase
BQ8897_RS05945	103	108	1.1	0.137	0.841508	603	554	0.923	-0.116	0.586153	hypothetical protein
BQ8897_RS05950	3731	3857	1.034	0.048	0.563555	8420	6892	0.819	-0.288	0.00260082	ABC transporter ATP-binding protein
BQ8897_RS05955	2441	2365	0.969	-0.046	0.686136	6076	5273	0.87	-0.201	0.0243545	ABC transporter ATP-binding protein
BQ8897_RS05960	2198	1968	0.891	-0.166	0.138924	4408	3360	0.764	-0.388	0.00499111	lysozyme family protein
BQ8897_RS05965	2984	2709	0.91	-0.137	0.117128	7164	5388	0.752	-0.412	5.60533e-06	nucleoid-associated protein
BQ8897_RS05970	4985	4382	0.876	-0.19	0.0318781	10995	8054	0.733	-0.449	1.28695e-10	serine hydroxymethyltransferase
BQ8897_RS05975	2039	1682	0.825	-0.277	0.00456735	5016	3941	0.786	-0.348	0.00277369	threonylcarbamoyl-AMP synthase
BQ8897_RS05980	1925	1682	0.877	-0.189	0.0559225	5645	4294	0.763	-0.391	0.000568325	peptide chain release factor N(5)-glutamine methyltransferase
BQ8897_RS05985	3748	3172	0.844	-0.245	0.0121377	7891	5745	0.733	-0.449	0.00727655	peptide chain release factor 1
BQ8897_RS05990	1412	1320	0.939	-0.091	0.511284	3585	2610	0.743	-0.429	0.0587564	thymidine kinase
BQ8897_RS05995	1700	2058	1.209	0.274	0.0149259	2169	1678	0.787	-0.346	0.0447761	tautomerase
BQ8897_RS06000	3290	1305	0.402	-1.314	1.40345e-17	4769	18005	3.789	1.922	2.54003e-111	FAD:protein FMN transferase
BQ8897_RS06005	2236	859	0.388	-1.364	4.131e-24	4567	17984	3.974	1.99	1.80717e-78	NAD(P)H-dependent oxidoreductase
BQ8897_RS06010	6481	2550	0.4	-1.321	3.8471e-22	11596	40395	3.488	1.803	5.67827e-112	NAD(P)H-dependent oxidoreductase
BQ8897_RS06015	798	442	0.561	-0.834	2.14693e-06	1716	3683	2.163	1.113	6.42402e-11	formate transporter
BQ8897_RS06020	7561	6243	0.811	-0.302	0.0188823	21617	9619	0.447	-1.16	2.8739e-17	purine permease
BQ8897_RS06025	2834	2377	0.824	-0.279	0.0888899	4739	2403	0.508	-0.978	8.26186e-09	xanthine phosphoribosyltransferase
BQ8897_RS06030	3626	6686	1.855	0.892	2.97115e-33	4858	4355	0.885	-0.176	0.328956	GMP reductase
BQ8897_RS06035	1447	820	0.567	-0.818	2.10529e-16	4050	4097	1.014	0.02	0.906226	MFS transporter
BQ8897_RS06040	407	422	1.037	0.053	0.822198	1164	838	0.723	-0.468	0.00289909	hypothetical protein
BQ8897_RS06045	8654	9944	1.148	0.199	0.086302	24322	17441	0.732	-0.45	0.0454099	potassium transporter Kup
BQ8897_RS06050	867	979	1.127	0.173	0.211551	1226	1054	0.861	-0.217	0.201972	NA
BQ8897_RS06055	13087	11037	0.843	-0.247	2.86315e-06	21813	14858	0.692	-0.531	0.00108834	phosphate acetyltransferase
BQ8897_RS06060	3176	2476	0.779	-0.361	3.13888e-06	6202	5944	0.96	-0.058	0.613069	RluA family pseudouridine synthase
BQ8897_RS06065	2274	1905	0.837	-0.256	0.0105351	4397	3984	0.906	-0.142	0.169617	NAD(+) kinase
BQ8897_RS06070	1830	1618	0.884	-0.178	0.0627635	3605	3191	0.889	-0.17	0.180002	GTP pyrophosphokinase
BQ8897_RS06075	1344	1203	0.894	-0.162	0.118509	1481	1177	0.82	-0.286	0.359805	CYTH domain-containing protein
BQ8897_RS06080	8896	9481	1.067	0.093	0.303126	19854	17340	0.873	-0.196	0.00792943	ribose-phosphate pyrophosphokinase 2
BQ8897_RS06085	11400	11611	1.019	0.026	0.815572	18901	16214	0.858	-0.221	0.000888221	cysteine desulfurase
BQ8897_RS06090	1764	1893	1.074	0.103	0.698524	8031	7477	0.932	-0.102	0.342082	cysteine desulfurase
BQ8897_RS06095	3324	3044	0.915	-0.128	0.307051	6044	5083	0.905	-0.144	0.694408	transcriptional regulator
BQ8897_RS06100	10	9	0.881	-0.182	0.878727	15	34	2.202	1.139	0.168187	JAB domain-containing protein
BQ8897_RS06105	2186	2114	0.969	-0.046	0.835938	6526	5946	0.916	-0.127	0.356155	AI-2E family transporter
BQ8897_RS06110	701	984	1.404	0.49	4.04566e-06	1413	1031	0.735	-0.445	0.0034844	6-phospho-beta-glucosidase
BQ8897_RS06115	1142	1431	1.261	0.334	0.0203949	2891	2028	0.706	-0.502	0.00135634	hypothetical protein
BQ8897_RS06120	740	997	1.352	0.435	0.000420027	1580	1073	0.686	-0.545	0.0177852	HAD family hydrolase
BQ8897_RS06125	0	0	NA	NA	NA	0	1	1.305	0.384	0.941384	NA
BQ8897_RS06130	431	460	1.068	0.094	0.677766	1221	1886	1.59	0.669	0.00327639	AraC family transcriptional regulator
BQ8897_RS06135	3004	3534	1.175	0.232	0.0228705	6223	5961	0.962	-0.055	0.700633	ClC family H(+)/Cl(-) exchange transporter
BQ8897_RS06140	5562	3345	0.602	-0.733	1.27177e-33	10579	9389	0.888	-0.171	0.0947177	spermidine/putrescine ABC transporter substrate-binding protein
BQ8897_RS06145	1452	934	0.653	-0.615	0.0178011	4238	4103	0.972	-0.041	0.792878	ABC transporter permease
BQ8897_RS06150	4010	2602	0.647	-0.627	4.46089e-13	8857	8648	0.979	-0.031	0.828876	ABC transporter permease
BQ8897_RS06155	6067	3939	0.649	-0.623	1.34348e-26	10527	9727	0.926	-0.11	0.402186	spermidine/putrescine import ATP-binding protein PotA
BQ8897_RS06160	4448	3007	0.676	-0.566	7.91091e-16	6941	6352	0.914	-0.13	0.177685	UDP-N-acetylenolpyruvoylglucosamine reductase
BQ8897_RS06165	1611	1579	0.98	-0.03	0.852991	3669	2597	0.708	-0.498	8.95168e-08	2-amino-4-hydroxy-6-hydroxymethyldihydropteridine diphosphokinase
BQ8897_RS06170	685	662	0.997	-0.004	0.990057	3127	2518	0.809	-0.305	0.038895	dihydroneopterin aldolase
BQ8897_RS06175	2383	2331	0.973	-0.04	0.798255	2813	1716	0.61	-0.713	1.44597e-08	dihydropteroate synthase
BQ8897_RS06180	1499	1539	1.024	0.035	0.818865	2995	2056	0.685	-0.546	5.18211e-07	GTP cyclohydrolase I FolE
BQ8897_RS06185	4106	4435	1.078	0.109	0.324115	10375	7262	0.701	-0.512	1.91395e-09	bifunctional folylpolyglutamate synthase/dihydrofolate synthase
BQ8897_RS06190	1446	1591	1.114	0.156	0.35139	3473	2990	0.867	-0.206	0.241281	EamA family transporter RarD
BQ8897_RS06195	2603	2848	1.096	0.132	0.251661	4027	2864	0.712	-0.49	6.69331e-08	homoserine kinase
BQ8897_RS06200	3284	3730	1.135	0.182	0.0116129	4989	4108	0.826	-0.276	0.0185373	homoserine dehydrogenase
BQ8897_RS06205	1240	1734	1.393	0.478	0.000216447	3090	1920	0.633	-0.659	0.00900048	NA
BQ8897_RS06210	4589	6033	1.314	0.394	0.00103346	11846	8264	0.701	-0.513	0.000256309	NA
BQ8897_RS06215	3975	5470	1.375	0.459	1.74611e-08	8158	5749	0.707	-0.5	1.45955e-07	NAD-dependent succinate-semialdehyde dehydrogenase
BQ8897_RS06220	827	1002	1.216	0.282	0.124103	4234	3964	0.937	-0.094	0.52579	putative sulfate exporter family transporter
BQ8897_RS06225	4520	5029	1.113	0.154	0.0626456	8953	7776	0.871	-0.199	0.137306	hypothetical protein
BQ8897_RS06230	758	403	0.531	-0.913	2.95903e-15	1672	814	0.489	-1.033	1.11004e-13	kinase
BQ8897_RS06235	117	123	1.046	0.064	0.877052	263	708	2.776	1.473	0.000416423	transcriptional regulator
BQ8897_RS06240	236	238	1.011	0.016	0.95351	764	1955	2.608	1.383	4.90716e-07	DUF3278 domain-containing protein
BQ8897_RS06245	1449	1571	1.087	0.121	0.56501	4761	3226	0.683	-0.549	0.000102366	thiol peroxidase
BQ8897_RS06250	1033	1377	1.332	0.414	1.40755e-06	2269	2191	0.966	-0.05	0.697541	hypothetical protein
BQ8897_RS06255	3256	4115	1.267	0.341	4.40939e-06	4205	4419	1.051	0.071	0.511048	hypothetical protein
BQ8897_RS06260	4663	5860	1.26	0.333	2.46926e-06	8363	8711	1.042	0.059	0.505224	GntR family transcriptional regulator
BQ8897_RS06265	2922	3986	1.328	0.409	0.0105817	2727	2600	0.956	-0.064	0.785424	Asp23/Gls24 family envelope stress response protein
BQ8897_RS06270	913	1246	1.318	0.399	0.0554385	543	543	0.998	-0.002	0.994353	CsbD family protein
BQ8897_RS06275	1555	2135	1.334	0.416	0.0212962	1801	1807	1.009	0.014	0.95312	Asp23/Gls24 family envelope stress response protein
BQ8897_RS06280	333	485	1.426	0.512	0.0102607	315	308	0.982	-0.027	0.945673	DUF2273 domain-containing protein
BQ8897_RS06285	1049	1630	1.464	0.55	0.0813864	1933	2198	1.135	0.183	0.544006	alkaline shock response membrane anchor protein AmaP
BQ8897_RS06290	686	893	1.268	0.343	0.159284	220	258	1.176	0.233	0.478031	GlsB/YeaQ/YmgE family stress response membrane protein
BQ8897_RS06295	641	864	1.308	0.387	0.125387	671	696	1.043	0.06	0.798295	GlsB/YeaQ/YmgE family stress response membrane protein
BQ8897_RS06300	7106	7302	1.028	0.04	0.703972	15933	12081	0.758	-0.399	1.60556e-09	DNA helicase PcrA
BQ8897_RS06305	549	550	0.997	-0.004	0.985767	786	935	1.171	0.228	0.364769	PaaI family thioesterase
BQ8897_RS06310	7773	1589	0.207	-2.272	3.66447e-157	14080	18043	1.276	0.351	0.00290506	uracil permease
BQ8897_RS06315	1197	547	0.457	-1.129	1.14236e-19	2749	2980	1.123	0.167	0.610361	sodium:alanine symporter family protein
BQ8897_RS06320	1573	1247	0.802	-0.319	0.062538	4907	3962	0.812	-0.301	0.108968	cation transporter
BQ8897_RS06325	345	285	0.833	-0.263	0.324745	717	732	1.037	0.052	0.83921	CidA/LrgA family protein
BQ8897_RS06330	850	644	0.759	-0.397	0.000704713	1774	1607	0.922	-0.118	0.59961	membrane protein
BQ8897_RS06335	2105	2711	1.284	0.36	0.000650043	4485	3033	0.684	-0.548	0.00069999	DUF3862 domain-containing protein
BQ8897_RS06345	159753	133096	0.831	-0.267	0.000342499	233176	163969	0.707	-0.499	0.000934259	30S ribosomal protein S1
BQ8897_RS06360	1386	1660	1.187	0.247	0.269105	2580	1851	0.718	-0.478	0.00126683	DUF2969 domain-containing protein
BQ8897_RS06365	12369	13403	1.089	0.123	0.152213	18423	9925	0.539	-0.892	1.59314e-28	branched-chain amino acid aminotransferase
BQ8897_RS06370	12088	8612	0.713	-0.489	5.52759e-10	22246	17726	0.797	-0.328	1.9338e-07	DNA topoisomerase IV subunit A
BQ8897_RS06375	8554	6192	0.724	-0.466	2.84636e-11	13230	11122	0.84	-0.251	0.000510202	DNA topoisomerase IV subunit B
BQ8897_RS06380	2093	1873	0.892	-0.165	0.106277	3840	2931	0.769	-0.379	0.0332369	glycerol-3-phosphate acyltransferase
BQ8897_RS06385	1369	2055	1.503	0.588	2.10289e-09	3197	2400	0.75	-0.414	5.00779e-05	uracil-DNA glycosylase
BQ8897_RS06390	4448	6091	1.372	0.457	0.0146525	7796	5512	0.707	-0.5	4.70865e-10	hypothetical protein
BQ8897_RS06395	11833	13889	1.173	0.231	0.00130882	19582	13143	0.671	-0.575	1.07276e-05	N-acylneuraminate cytidylyltransferase
BQ8897_RS06400	5570	6374	1.144	0.194	0.0185833	11223	6878	0.614	-0.703	4.84365e-08	neuD protein
BQ8897_RS06405	13732	14681	1.068	0.096	0.244859	22699	13409	0.591	-0.758	9.93611e-17	UDP-N-acetylglucosamine 2-epimerase (hydrolyzing)
BQ8897_RS06410	11437	11373	0.994	-0.009	0.938298	22826	12927	0.567	-0.82	1.4645e-36	N-acetylneuraminate synthase
BQ8897_RS06415	6070	5961	0.994	-0.008	0.976407	17770	11073	0.625	-0.677	3.46689e-08	phage capsid assembly protein
BQ8897_RS06420	4788	4488	0.955	-0.066	0.815572	13233	8503	0.644	-0.634	4.30491e-08	capsular polysaccharide biosynthesis protein
BQ8897_RS06425	1796	1760	1.024	0.034	0.935768	8960	6507	0.744	-0.426	0.033382	glycosyltransferase family 2 protein
BQ8897_RS06430	4992	4890	0.981	-0.027	0.890615	9567	6252	0.658	-0.605	6.08356e-07	glycosyltransferase family 2 protein
BQ8897_RS06435	1404	1424	1.049	0.07	0.850027	11647	8254	0.722	-0.47	0.0033912	capsule biosynthesis protein CapK
BQ8897_RS06440	5786	5704	0.982	-0.026	0.855331	8263	4576	0.554	-0.852	2.64993e-20	multidrug MFS transporter
BQ8897_RS06445	3813	3881	1.015	0.021	0.864126	9037	5226	0.577	-0.793	7.36034e-19	UDP-N-acetylglucosamine--LPS N-acetylglucosamine transferase
BQ8897_RS06450	8266	8424	1.026	0.037	0.831748	24214	14632	0.605	-0.724	4.37496e-18	sugar transferase
BQ8897_RS06455	9129	8775	0.96	-0.059	0.444997	21045	12273	0.583	-0.779	2.31768e-26	tyrosine-protein kinase CpsD
BQ8897_RS06460	5243	5001	0.962	-0.055	0.819451	14795	9770	0.665	-0.589	7.95943e-10	capsular polysaccharide biosynthesis protein CpsC
BQ8897_RS06465	3558	3497	1.006	0.008	0.981878	10101	6264	0.622	-0.685	8.78341e-18	hypothetical protein
BQ8897_RS06470	9405	9571	1.019	0.027	0.837218	24337	14413	0.595	-0.748	2.74764e-08	LytR family transcriptional regulator
BQ8897_RS06475	1022	640	0.625	-0.678	2.93698e-10	2327	2938	1.268	0.343	0.00637136	LysR family transcriptional regulator
BQ8897_RS06480	1076	1066	0.994	-0.009	0.95351	272	245	0.897	-0.157	0.611551	NA
BQ8897_RS06485	5440	4393	0.808	-0.307	0.000917199	14085	11003	0.781	-0.357	2.30128e-07	hypothetical protein
BQ8897_RS06490	5210	4362	0.836	-0.258	0.000142006	9787	7057	0.721	-0.472	5.2111e-09	purine-nucleoside phosphorylase
BQ8897_RS06495	6073	5331	0.877	-0.189	0.174633	16348	13555	0.829	-0.27	0.00653345	hypothetical protein
BQ8897_RS06500	6622	5467	0.826	-0.276	0.000139879	12448	9239	0.741	-0.432	7.92308e-08	purine-nucleoside phosphorylase
BQ8897_RS06505	3045	2609	0.857	-0.223	0.0241917	5060	3781	0.749	-0.417	2.42219e-05	arsenate reductase (glutaredoxin)
BQ8897_RS06510	8519	7427	0.872	-0.197	0.00374419	17074	14237	0.833	-0.264	0.00348074	phosphopentomutase
BQ8897_RS06515	4107	3500	0.853	-0.23	0.00166797	6381	4762	0.747	-0.421	1.8375e-07	ribose-5-phosphate isomerase RpiA
BQ8897_RS06520	2748	3595	1.311	0.391	0.00420813	7947	5754	0.727	-0.459	0.00337215	Zn-dependent protease
BQ8897_RS06525	1837	2008	1.095	0.131	0.334441	4583	3762	0.823	-0.281	0.0407585	esterase family protein
BQ8897_RS06530	11554	11014	0.953	-0.069	0.316282	21733	20060	0.926	-0.11	0.458223	ribonuclease J
BQ8897_RS06535	909	469	0.516	-0.954	2.11959e-18	2022	1417	0.705	-0.503	0.00779673	phosphonate ABC transporter ATP-binding protein
BQ8897_RS06540	643	321	0.499	-1.002	2.50644e-17	988	709	0.72	-0.474	0.0163764	branched-chain amino acid ABC transporter permease
BQ8897_RS06545	653	326	0.499	-1.001	1.62001e-13	1191	862	0.729	-0.455	0.0219051	peptide ABC transporter substrate-binding protein
BQ8897_RS06550	2268	1803	0.795	-0.331	2.62127e-05	5744	4329	0.754	-0.407	4.14248e-06	DUF814 domain-containing protein
BQ8897_RS06555	6816	14548	2.122	1.085	3.268e-18	13357	11259	0.849	-0.236	0.0527532	acetolactate decarboxylase
BQ8897_RS06560	17042	33831	1.984	0.988	3.2392e-30	31913	28016	0.88	-0.184	0.117718	acetolactate synthase AlsS
BQ8897_RS06565	3178	6941	2.192	1.132	7.63556e-35	8532	11804	1.384	0.469	2.24729e-07	tetratricopeptide repeat protein
BQ8897_RS06570	2286	4995	2.19	1.131	9.7629e-44	5432	6687	1.23	0.299	0.0230804	AI-2E family transporter
BQ8897_RS06575	894	1066	1.192	0.253	0.0510169	1219	741	0.61	-0.714	1.14854e-05	NUDIX domain-containing protein
BQ8897_RS06580	1057	1349	1.276	0.351	0.000309921	1666	1028	0.621	-0.687	4.11861e-05	8-oxo-dGTP diphosphatase
BQ8897_RS06585	2039	2367	1.159	0.213	0.0154757	4674	3743	0.799	-0.324	0.0117868	hyaluronate lyase
BQ8897_RS06590	23353	23930	1.026	0.037	0.74559	38607	25422	0.659	-0.602	2.1002e-18	dTDP-glucose 4%2C6-dehydratase
BQ8897_RS06595	9104	9721	1.07	0.098	0.381298	13359	8461	0.634	-0.657	5.46655e-19	dTDP-4-keto-6-deoxy-D-glucose epimerase
BQ8897_RS06600	12009	12916	1.077	0.107	0.298677	18776	12120	0.649	-0.624	2.85557e-10	glucose-1-phosphate thymidylyltransferase
BQ8897_RS06605	2537	2456	0.966	-0.05	0.686136	5025	3364	0.67	-0.578	2.14441e-06	FAD-binding oxidoreductase
BQ8897_RS06610	1755	1813	1.035	0.049	0.706268	5900	4249	0.72	-0.473	5.06949e-08	Nif3-like dinuclear metal center hexameric protein
BQ8897_RS06615	895	893	0.999	-0.002	0.991334	2976	2121	0.713	-0.489	0.0012814	tRNA (adenine-N(1))-methyltransferase
BQ8897_RS06620	2358	1833	0.777	-0.364	2.34646e-05	5477	5896	1.09	0.124	0.611551	DNA replication protein DnaD
BQ8897_RS06625	6372	4119	0.647	-0.629	1.59807e-23	11706	11341	0.978	-0.033	0.875985	adenine phosphoribosyltransferase
BQ8897_RS06630	2326	1245	0.536	-0.9	3.96539e-37	4197	33391	7.971	2.995	2.97476e-177	hypothetical protein
BQ8897_RS06635	0	0	NA	NA	NA	0	1	2.978	1.574	0.757226	hypothetical protein
BQ8897_RS06640	5508	4466	0.811	-0.302	6.34646e-05	12112	10235	0.846	-0.242	0.00550698	single-stranded-DNA-specific exonuclease RecJ
BQ8897_RS06645	2929	2540	0.865	-0.21	0.130085	4698	3489	0.743	-0.428	1.96613e-05	NAD(P)-dependent oxidoreductase
BQ8897_RS06650	3461	2977	0.858	-0.221	0.0575753	6003	4542	0.757	-0.402	1.48298e-05	ribonuclease Z
BQ8897_RS06655	1273	1274	1.013	0.018	0.938298	3027	2449	0.809	-0.306	0.00394277	hypothetical protein
BQ8897_RS06660	3112	2972	0.953	-0.069	0.421158	6240	5055	0.81	-0.304	0.000311301	GTPase HflX
BQ8897_RS06665	711	707	0.993	-0.01	0.95351	1337	1091	0.816	-0.294	0.0456128	tRNA (adenosine(37)-N6)-dimethylallyltransferase MiaA
BQ8897_RS06670	5929	11789	1.981	0.986	1.57361e-20	4469	1917	0.433	-1.207	1.05879e-19	DUF3042 domain-containing protein
BQ8897_RS06675	570	704	1.233	0.302	0.122696	1257	2455	1.984	0.989	7.91473e-07	NA
BQ8897_RS06680	198	557	2.73	1.449	1.48611e-08	389	609	1.554	0.636	0.00546692	pullulanase
BQ8897_RS06685	1470	2384	1.635	0.709	1.55113e-05	3868	2565	0.663	-0.593	5.95756e-10	hypothetical protein
BQ8897_RS06690	1914	3020	1.577	0.657	8.17657e-09	2940	1902	0.648	-0.627	2.78877e-08	uracil-DNA glycosylase
BQ8897_RS06695	22197	30477	1.374	0.458	8.46045e-07	36400	22943	0.632	-0.663	6.42224e-17	dipeptidase PepV
BQ8897_RS06700	3708	5370	1.449	0.535	2.33505e-06	10594	6838	0.645	-0.633	2.25836e-13	NAD(P)H nitroreductase
BQ8897_RS06705	2930	2565	0.877	-0.19	0.0443504	7295	6913	0.951	-0.072	0.647868	glycerophosphoryl diester phosphodiesterase
BQ8897_RS06710	992	979	0.988	-0.018	0.892681	180	186	1.039	0.056	0.884459	NA
BQ8897_RS06715	2404	2447	1.019	0.027	0.802715	4886	3931	0.808	-0.308	0.00920311	excinuclease ABC subunit UvrC
BQ8897_RS06720	1552	1505	0.97	-0.044	0.727481	2827	1984	0.702	-0.511	4.20467e-07	hypothetical protein
BQ8897_RS06725	1933	1519	0.783	-0.352	0.00144387	4241	4112	0.979	-0.031	0.866499	MATE family efflux transporter
BQ8897_RS06730	2188	1418	0.649	-0.624	6.02008e-09	6514	4710	0.731	-0.451	0.0133148	VOC family protein
BQ8897_RS06735	1947	1278	0.658	-0.603	7.81824e-06	6961	5349	0.788	-0.344	0.13318	hypothetical protein
BQ8897_RS06740	1220	1584	1.304	0.383	0.0452634	2998	2307	0.773	-0.371	0.0127854	Lj965 prophage superinfection immunity protein
BQ8897_RS06745	156	234	1.455	0.541	0.105735	299	388	1.291	0.368	0.141273	NA
BQ8897_RS06750	16	38	2.263	1.178	0.0675504	24	27	1.116	0.158	0.859851	NA
BQ8897_RS06755	13	35	2.787	1.479	0.0187035	123	1001	8.079	3.014	1.54215e-46	transposase
BQ8897_RS06760	748	1864	2.437	1.285	1.96507e-09	1371	1383	0.994	-0.009	0.968566	histidine triad (HIT) protein
BQ8897_RS06765	185	452	2.387	1.255	9.37763e-08	416	462	1.094	0.13	0.733735	metal ABC transporter substrate-binding lipoprotein/laminin-binding adhesin Lmb
BQ8897_RS06770	116	157	1.35	0.433	0.0819804	47	123	2.636	1.399	0.00312861	group II intron reverse transcriptase/maturase
BQ8897_RS06775	10025	40218	3.915	1.969	8.78382e-34	22253	63188	2.833	1.502	1.21877e-30	peptidase C5
BQ8897_RS06780	130	629	4.769	2.254	2.83564e-21	207	891	4.347	2.12	4.48272e-19	hypothetical protein
BQ8897_RS06785	503	551	1.099	0.136	0.432228	833	1113	1.34	0.422	0.0140077	hypothetical protein
BQ8897_RS06790	87	74	0.891	-0.167	0.823561	535	674	1.291	0.368	0.261615	hypothetical protein
BQ8897_RS06795	31	22	0.759	-0.399	0.594969	249	519	2.111	1.078	0.00151318	hypothetical protein
BQ8897_RS06800	81	254	3.097	1.631	1.54906e-10	300	947	3.166	1.663	3.11998e-20	NA
BQ8897_RS06805	151	231	1.488	0.573	0.0994101	276	389	1.4	0.485	0.0976509	NA
BQ8897_RS06810	88	109	1.296	0.374	0.355974	506	723	1.506	0.591	0.06126	hypothetical protein
BQ8897_RS06815	73608	52990	0.718	-0.477	3.39415e-12	74193	61442	0.829	-0.271	0.000904539	50S ribosomal protein L7/L12
BQ8897_RS06820	113490	81305	0.712	-0.49	2.24925e-11	194708	166861	0.857	-0.223	0.00210714	50S ribosomal protein L10
BQ8897_RS06825	2446	1267	0.52	-0.944	3.86045e-06	9899	43861	4.424	2.145	6.94543e-154	ATP-dependent Clp protease ATP-binding subunit
BQ8897_RS06830	1640	2239	1.367	0.451	3.83976e-06	3143	2388	0.755	-0.405	0.00128518	homocysteine S-methyltransferase
BQ8897_RS06835	1539	2077	1.353	0.436	1.46778e-06	3248	2506	0.767	-0.382	0.00123184	amino acid transporter
BQ8897_RS06840	104	111	1.067	0.093	0.791543	270	320	1.211	0.276	0.430837	HXXEE domain-containing protein
BQ8897_RS06845	95	92	0.969	-0.045	0.92757	379	414	1.165	0.22	0.650676	NA
BQ8897_RS06850	6	10	1.838	0.878	0.428053	35	26	0.93	-0.104	0.920914	hypothetical protein
BQ8897_RS06855	188	197	1.043	0.061	0.833251	403	664	1.64	0.714	0.00103447	TetR/AcrR family transcriptional regulator
BQ8897_RS06860	7692	8342	1.083	0.116	0.203081	15306	9715	0.635	-0.654	4.28075e-14	GTP-binding protein
BQ8897_RS06865	11927	12535	1.051	0.072	0.386754	20330	12558	0.618	-0.695	1.61587e-28	ATP-dependent Clp protease ATP-binding subunit ClpX
BQ8897_RS06870	335	396	1.193	0.255	0.51152	1075	680	0.635	-0.656	0.000113106	hypothetical protein
BQ8897_RS06875	4585	5425	1.183	0.242	0.000439544	9192	5895	0.643	-0.637	1.95059e-12	dihydrofolate reductase
BQ8897_RS06880	4294	4433	1.032	0.045	0.725528	8736	6061	0.694	-0.526	1.86821e-08	thymidylate synthase
BQ8897_RS06885	3544	3411	0.963	-0.055	0.619308	7716	5589	0.729	-0.456	0.000135306	hydroxymethylglutaryl-CoA synthase
BQ8897_RS06890	5714	5337	0.936	-0.096	0.463843	6970	4871	0.708	-0.498	0.00157009	hydroxymethylglutaryl-CoA reductase%2C degradative
BQ8897_RS06895	329	251	0.77	-0.378	0.0626456	5194	1506	0.505	-0.985	0.354948	DUF1836 domain-containing protein
BQ8897_RS06900	915	766	0.847	-0.239	0.229528	13798	4690	0.534	-0.904	0.37089	hemolysin III
BQ8897_RS06905	6584	6122	0.928	-0.108	0.301042	22796	12240	0.604	-0.728	0.0538401	diacylglycerol kinase family lipid kinase
BQ8897_RS06910	2068	3342	1.614	0.691	1.23452e-19	3961	2338	0.601	-0.735	1.5987e-06	hypothetical protein
BQ8897_RS06915	405	304	0.784	-0.351	0.454158	2871	2276	0.791	-0.339	0.0158051	DUF4649 domain-containing protein
BQ8897_RS06920	3020	2048	0.678	-0.56	5.95e-17	10159	8255	0.812	-0.3	0.00113468	type 2 isopentenyl-diphosphate Delta-isomerase
BQ8897_RS06925	2385	1671	0.701	-0.513	1.17079e-11	7377	6443	0.873	-0.197	0.0236762	phosphomevalonate kinase
BQ8897_RS06930	2132	1584	0.743	-0.429	0.00013793	5153	4429	0.859	-0.219	0.0389143	diphosphomevalonate decarboxylase
BQ8897_RS06935	1389	1176	0.846	-0.242	0.0102935	2734	2646	0.971	-0.042	0.790355	mevalonate kinase
BQ8897_RS06940	2292	2454	1.07	0.098	0.364966	4592	4304	0.938	-0.092	0.454046	sensor histidine kinase
BQ8897_RS06945	1549	1608	1.037	0.052	0.79491	2551	2269	0.892	-0.165	0.357404	DNA-binding response regulator
BQ8897_RS06950	1064	1295	1.216	0.282	0.0151559	2026	1767	0.877	-0.189	0.22997	GTP pyrophosphokinase
BQ8897_RS06955	1434	1467	1.022	0.031	0.838912	2963	2710	0.915	-0.128	0.251592	ABC transporter ATP-binding protein
BQ8897_RS06960	1193	1258	1.056	0.079	0.507133	2498	2520	1.009	0.013	0.917614	ABC transporter ATP-binding protein
BQ8897_RS06965	226	256	1.134	0.181	0.389483	478	600	1.255	0.328	0.0850786	MarR family transcriptional regulator
BQ8897_RS06970	2130	1070	0.511	-0.968	1.77439e-10	3632	16007	4.404	2.139	1.70384e-35	bifunctional metallophosphatase/5'-nucleotidase
BQ8897_RS06975	1906	2707	1.418	0.504	2.58473e-09	3321	1368	0.413	-1.277	6.54138e-27	peptide deformylase
BQ8897_RS06980	5529	8072	1.462	0.548	2.06139e-11	9086	2906	0.32	-1.644	1.10957e-95	NADP-specific glutamate dehydrogenase
BQ8897_RS06985	3763	5989	1.589	0.668	8.70748e-05	14019	10950	0.787	-0.346	0.081396	membrane protein
BQ8897_RS06990	4403	5457	1.24	0.31	3.31649e-08	8514	6391	0.75	-0.415	4.90229e-06	ABC transporter ATP-binding protein
BQ8897_RS06995	4213	5026	1.191	0.252	0.00109712	8749	6655	0.76	-0.396	8.94307e-06	ABC transporter ATP-binding protein
BQ8897_RS07000	1028	1197	1.167	0.223	0.192318	493	365	0.742	-0.43	0.0466599	N-acetyltransferase
BQ8897_RS07005	554	628	1.131	0.178	0.353935	720	554	0.768	-0.381	0.0494563	hypothetical protein
BQ8897_RS07010	3745	4365	1.162	0.217	0.015416	8898	7396	0.831	-0.267	0.00056222	ABC transporter ATP-binding protein
BQ8897_RS07015	2431	2804	1.151	0.203	0.00709145	5201	4872	0.941	-0.087	0.548712	CCA tRNA nucleotidyltransferase
BQ8897_RS07020	9043	8969	0.992	-0.012	0.883211	20227	17122	0.846	-0.241	0.0002845	DegV family protein
BQ8897_RS07025	2975	3081	1.034	0.048	0.740859	5155	3917	0.76	-0.396	1.37335e-05	DUF1149 domain-containing protein
BQ8897_RS07030	668	781	1.178	0.237	0.220366	1225	935	0.768	-0.381	0.20861	hypothetical protein
BQ8897_RS07035	247	368	1.508	0.592	0.0743261	1028	873	0.847	-0.24	0.159966	DUF2127 domain-containing protein
BQ8897_RS07040	14683	13542	0.916	-0.126	0.194024	21092	16399	0.795	-0.331	0.0687787	PTS fructose transporter subunit IIC
BQ8897_RS07045	5246	4534	0.861	-0.217	0.00776467	8407	7161	0.865	-0.21	0.224968	1-phosphofructokinase
BQ8897_RS07050	2784	2507	0.898	-0.155	0.124517	5565	4690	0.862	-0.214	0.370654	DeoR/GlpR transcriptional regulator
BQ8897_RS07055	4190	8013	1.932	0.95	3.91384e-10	8691	5634	0.652	-0.618	2.1511e-06	NA
BQ8897_RS07060	10769	23461	2.163	1.113	7.85098e-33	18237	12348	0.688	-0.54	0.00191419	hypothetical protein
BQ8897_RS07065	8151	7008	0.86	-0.218	0.000506222	17027	15984	0.948	-0.077	0.585603	2-dehydropantoate 2-reductase
BQ8897_RS07070	7751	6410	0.827	-0.274	2.04063e-06	14602	13971	0.962	-0.056	0.571311	PTS transporter subunit IIC
BQ8897_RS07075	2614	2199	0.842	-0.248	0.0145855	3826	5083	1.328	0.41	5.25548e-05	ferredoxin--NADP(+) reductase
BQ8897_RS07080	2270	1927	0.85	-0.235	0.0102607	3085	4089	1.322	0.402	5.2651e-05	tRNA (guanosine(37)-N1)-methyltransferase TrmD
BQ8897_RS07085	714	626	0.878	-0.187	0.170664	1299	1816	1.397	0.482	7.91471e-05	ribosome maturation factor RimM
BQ8897_RS07100	1186	1453	1.279	0.355	0.318349	5695	6248	1.103	0.141	0.317665	transcriptional regulator
BQ8897_RS07105	25556	20935	0.816	-0.294	2.43898e-05	36556	32193	0.881	-0.183	0.0265813	KH domain-containing protein
BQ8897_RS07110	17381	14429	0.828	-0.272	2.61794e-05	49205	42064	0.856	-0.225	0.0102752	30S ribosomal protein S16
BQ8897_RS07115	3531	3512	0.995	-0.007	0.953932	6431	10290	1.603	0.681	6.34945e-09	permease
BQ8897_RS07120	1641	1553	0.945	-0.082	0.490574	3665	5836	1.6	0.678	1.54405e-06	ABC transporter ATP-binding protein
BQ8897_RS07125	2992	2893	0.966	-0.05	0.622578	7324	11422	1.584	0.663	0.000643309	efflux RND transporter periplasmic adaptor subunit
BQ8897_RS07130	3508	2908	0.833	-0.264	0.0269626	7939	12276	1.543	0.626	5.71827e-09	carbamoyl phosphate synthase large subunit
BQ8897_RS07135	4079	3393	0.834	-0.262	0.0146495	6712	9679	1.432	0.518	3.01316e-06	carbamoyl phosphate synthase small subunit
BQ8897_RS07140	1935	1530	0.791	-0.338	0.000241059	3606	5549	1.531	0.615	5.02582e-07	bifunctional pyrimidine operon transcriptional regulator/uracil phosphoribosyltransferase
BQ8897_RS07145	2852	2418	0.848	-0.238	0.000300372	4909	5383	1.09	0.125	0.582406	RluA family pseudouridine synthase
BQ8897_RS07150	105	89	0.963	-0.054	0.942037	795	1493	2.009	1.006	0.00859675	signal peptidase II
BQ8897_RS07155	1462	1244	0.852	-0.231	0.0563637	3619	4800	1.341	0.423	0.123032	LysR family transcriptional regulator
BQ8897_RS07160	39945	30995	0.774	-0.37	9.15222e-08	52608	44408	0.841	-0.249	0.0036443	50S ribosomal protein L27
BQ8897_RS07165	19517	15746	0.8	-0.322	0.0245452	17947	16887	0.94	-0.089	0.242867	ribosomal-processing cysteine protease Prp
BQ8897_RS07170	34383	26552	0.772	-0.373	2.91599e-10	42811	34834	0.814	-0.297	0.00673343	50S ribosomal protein L21
BQ8897_RS07175	2661	3111	1.169	0.225	0.00158355	5518	4123	0.764	-0.388	0.136443	metallophosphatase
BQ8897_RS07180	7860	6007	0.764	-0.388	3.09367e-10	10755	9636	0.896	-0.158	0.0499835	tRNA 4-thiouridine(8) synthase ThiI
BQ8897_RS07185	5037	4016	0.797	-0.327	2.8821e-07	7728	8035	1.045	0.063	0.694408	cysteine desulfurase
BQ8897_RS07190	2577	3450	1.33	0.412	0.000602689	5819	3112	0.539	-0.893	7.01832e-09	hypothetical protein
BQ8897_RS07195	5544	8559	1.544	0.627	7.60196e-18	13702	52736	3.861	1.949	8.91424e-51	glutathione-disulfide reductase
BQ8897_RS07200	1914	3337	1.741	0.8	1.68931e-11	8239	78167	9.62	3.266	7.13441e-181	glycosyl transferase family 8
BQ8897_RS07205	1709	3036	1.765	0.82	4.79995e-15	4531	38356	8.463	3.081	0	hypothetical protein
BQ8897_RS07210	905	1675	1.892	0.92	0.000165781	5249	49690	9.734	3.283	1.23006e-94	accessory Sec system glycosyltransferase GtfB
BQ8897_RS07215	1484	2664	1.789	0.839	1.28067e-17	5683	50310	8.921	3.157	3.94675e-172	accessory Sec system glycosyltransferase GtfA
BQ8897_RS07220	2665	4848	1.811	0.857	1.14236e-19	8354	76284	9.186	3.199	1.89256e-221	accessory Sec system translocase SecA2
BQ8897_RS07225	358	713	2.022	1.016	2.54678e-06	1336	12554	9.48	3.245	4.52368e-146	accessory Sec system protein Asp3
BQ8897_RS07230	1282	2523	1.961	0.971	2.11576e-13	3827	35325	9.321	3.221	1.06743e-146	accessory Sec system protein Asp2
BQ8897_RS07235	939	1794	1.939	0.956	3.2959e-06	3232	32633	10.173	3.347	2.39435e-220	accessory Sec system protein Asp1
BQ8897_RS07240	809	1707	2.118	1.082	1.64225e-14	1970	22253	11.346	3.504	7.63478e-241	accessory Sec system protein translocase subunit SecY2
BQ8897_RS07245	24088	45716	1.889	0.918	6.91191e-29	51576	592584	11.794	3.56	8.4049e-89	cell wall anchor protein
BQ8897_RS07250	3835	6309	1.642	0.716	1.52704e-23	7384	5563	0.756	-0.403	0.00114676	YlbF/YmcA family competence regulator
BQ8897_RS07255	2111	2179	1.032	0.046	0.74337	3905	5446	1.371	0.455	0.0131438	chorismate synthase
BQ8897_RS07260	1339	1372	1.025	0.035	0.822198	2585	3762	1.437	0.523	0.00100594	3-dehydroquinate synthase
BQ8897_RS07265	6039	5366	0.888	-0.172	0.00754987	11236	10134	0.905	-0.143	0.337378	3-dehydroquinase
BQ8897_RS07270	8084	7544	0.936	-0.096	0.467354	19732	16508	0.844	-0.245	0.099233	class I SAM-dependent rRNA methyltransferase
BQ8897_RS07275	15624	17682	1.133	0.181	0.00608304	32857	22721	0.695	-0.526	6.73793e-06	LTA synthase family protein
BQ8897_RS07280	25661	18294	0.712	-0.49	2.36007e-14	61393	67823	1.101	0.139	0.196453	50S ribosomal protein L20
BQ8897_RS07285	18309	12506	0.682	-0.552	6.33401e-28	36972	39230	1.062	0.087	0.19705	50S ribosomal protein L35
BQ8897_RS07290	50459	34747	0.689	-0.538	9.91256e-32	56402	62832	1.113	0.155	0.0254996	translation initiation factor IF-3
BQ8897_RS07295	6334	5696	0.901	-0.15	0.0879708	10225	7402	0.725	-0.465	6.59179e-09	cytidylate kinase
BQ8897_RS07300	3424	3169	0.925	-0.112	0.118132	6429	5029	0.782	-0.355	1.21729e-05	LysM domain-containing protein
BQ8897_RS07305	156	156	0.967	-0.048	0.911826	403	484	1.195	0.257	0.367313	ferredoxin
BQ8897_RS07310	1657	1599	0.975	-0.037	0.888759	5193	4194	0.808	-0.308	0.000324914	hypothetical protein
BQ8897_RS07315	6670	6186	0.927	-0.109	0.0878519	11906	8833	0.742	-0.43	2.79454e-09	peptidase T
BQ8897_RS07320	4886	4686	0.956	-0.065	0.715454	10127	8775	0.867	-0.206	0.0612421	polysaccharide biosynthesis protein
BQ8897_RS07325	5441	4124	0.757	-0.401	6.7532e-08	11277	10165	0.902	-0.149	0.279481	UDP-N-acetylmuramoyl-L-alanyl-D-glutamate--L-lysine ligase
BQ8897_RS07330	3852	7886	2.043	1.031	2.50347e-15	7504	11212	1.522	0.606	0.000664903	ABC transporter ATP-binding protein
BQ8897_RS07335	5151	10779	2.091	1.065	5.76467e-24	11272	17206	1.558	0.64	0.000292234	ferrichrome ABC transporter substrate-binding protein
BQ8897_RS07340	1551	3725	2.405	1.266	1.86317e-41	3113	4753	1.542	0.625	0.000250639	iron ABC transporter permease
BQ8897_RS07345	1490	3793	2.548	1.349	5.47752e-34	3626	5323	1.475	0.561	0.000101435	iron ABC transporter permease
BQ8897_RS07350	665	693	1.055	0.077	0.850497	2062	1953	0.947	-0.078	0.516141	DUF1803 domain-containing protein
BQ8897_RS07355	15133	14882	0.983	-0.025	0.800201	22401	14739	0.665	-0.589	6.21352e-05	manganese-dependent inorganic pyrophosphatase
BQ8897_RS07360	1463	1469	1.002	0.003	0.985767	2344	1713	0.734	-0.447	0.00126683	pyruvate formate lyase-activating protein
BQ8897_RS07365	6834	6777	0.99	-0.014	0.881358	19123	18035	0.948	-0.077	0.636886	HlyC/CorC family transporter
BQ8897_RS07370	18	20	1.091	0.125	0.887527	110	150	1.339	0.421	0.309793	IS30-like element ISSag9 family transposase
BQ8897_RS07375	1659	980	0.59	-0.761	4.09872e-14	3487	4038	1.164	0.219	0.302467	methyltransferase domain-containing protein
BQ8897_RS07380	2050	1363	0.665	-0.588	7.98566e-14	4223	4809	1.149	0.2	0.394496	TIGR01212 family radical SAM protein
BQ8897_RS07385	3734	5834	1.551	0.634	3.69525e-05	9532	10991	1.154	0.206	0.121999	phosphatase PAP2 family protein
BQ8897_RS07390	2134	3340	1.567	0.648	0.000801716	5534	7253	1.327	0.408	0.0417231	ECF transporter S component
BQ8897_RS07395	785	528	0.675	-0.567	1.30704e-07	1368	1739	1.275	0.351	0.0346032	sortase
BQ8897_RS07400	1097	687	0.626	-0.675	2.75455e-07	1966	2587	1.317	0.397	0.000101954	hypothetical protein
BQ8897_RS07405	1376	892	0.649	-0.623	2.07712e-06	2082	2582	1.241	0.311	0.00233875	class C sortase
BQ8897_RS07410	2660	1663	0.626	-0.675	3.96713e-08	4238	4761	1.124	0.169	0.0844757	hypothetical protein
BQ8897_RS07415	4571	3046	0.667	-0.583	8.34674e-08	10284	11059	1.071	0.099	0.550821	hypothetical protein
BQ8897_RS07420	237	154	0.653	-0.616	0.00119666	681	753	1.137	0.185	0.617285	signal peptidase I
BQ8897_RS07425	54	47	0.89	-0.168	0.743347	59	63	1.102	0.141	0.844282	hypothetical protein
BQ8897_RS07430	9596	6633	0.691	-0.533	1.18887e-16	17864	13407	0.751	-0.414	8.82974e-10	glycosyltransferase family 1 protein
BQ8897_RS07435	4405	3266	0.744	-0.426	0.000910053	9518	7536	0.793	-0.335	3.70933e-05	glycosyl transferase family 2
BQ8897_RS07440	5478	4229	0.778	-0.362	0.018766	20641	17621	0.856	-0.224	0.029531	polysaccharide biosynthesis protein
BQ8897_RS07445	5425	4253	0.788	-0.344	0.00652366	15864	13256	0.838	-0.254	0.00484563	DUF2142 domain-containing protein
BQ8897_RS07450	5040	3896	0.774	-0.37	1.51313e-06	7260	6211	0.859	-0.219	0.0939105	glycosyl transferase family 2
BQ8897_RS07455	6763	5413	0.799	-0.324	3.2396e-06	13805	10736	0.778	-0.362	2.988e-06	glycosyltransferase family 2 protein
BQ8897_RS07460	5268	4258	0.808	-0.308	3.42889e-06	13716	11412	0.833	-0.264	0.00042335	nucleotide sugar dehydratase
BQ8897_RS07465	4643	3730	0.8	-0.321	0.00289918	7196	5375	0.747	-0.422	2.25439e-06	2-C-methyl-D-erythritol 4-phosphate cytidylyltransferase
BQ8897_RS07470	3498	2877	0.82	-0.286	0.000481529	9854	8353	0.848	-0.238	0.00136787	LicD family protein
BQ8897_RS07475	4451	3499	0.789	-0.342	0.00295849	14725	13507	0.919	-0.122	0.311471	hypothetical protein
BQ8897_RS07480	345	292	0.922	-0.117	0.818865	1097	1099	1.006	0.009	0.971792	DUF2304 domain-containing protein
BQ8897_RS07485	2625	2239	0.854	-0.228	0.000892406	5525	4853	0.878	-0.187	0.0247705	glycosyltransferase family 2 protein
BQ8897_RS07490	2596	2365	0.911	-0.134	0.0881952	7836	7188	0.92	-0.121	0.373	glycosyltransferase family 2 protein
BQ8897_RS07495	4001	3892	0.973	-0.04	0.71147	9921	8554	0.871	-0.199	0.302167	DUF1972 domain-containing protein
BQ8897_RS07500	5533	6685	1.21	0.275	0.000139635	10541	8495	0.802	-0.319	0.00509217	dTDP-4-dehydrorhamnose reductase
BQ8897_RS07505	3870	4186	1.08	0.112	0.119568	4300	3748	0.872	-0.198	0.0245514	metal-sulfur cluster assembly factor
BQ8897_RS07510	10452	10475	1.004	0.006	0.967734	16121	16049	0.992	-0.012	0.904902	RNA polymerase sigma factor RpoD
BQ8897_RS07515	13967	13362	0.957	-0.063	0.401212	19797	21241	1.075	0.105	0.241281	DNA primase
BQ8897_RS07520	3145	2722	0.862	-0.214	0.0955379	7548	12119	1.606	0.683	4.85049e-24	large conductance mechanosensitive channel protein MscL
BQ8897_RS07525	1109	1147	1.035	0.049	0.71147	189	238	1.239	0.309	0.39956	NA
BQ8897_RS07530	20381	17509	0.861	-0.217	0.00554943	41797	33782	0.805	-0.313	5.15471e-05	30S ribosomal protein S21
BQ8897_RS07535	326	296	0.904	-0.145	0.677766	877	800	0.911	-0.135	0.529195	YkgJ family cysteine cluster protein
BQ8897_RS07540	401	381	0.948	-0.078	0.702372	839	1057	1.237	0.307	0.211841	amino acid ABC transporter substrate-binding protein
BQ8897_RS07545	80	91	1.139	0.188	0.612814	148	289	1.967	0.976	0.00143186	ammonium transporter
BQ8897_RS07550	157	173	1.105	0.144	0.625255	354	246	0.69	-0.534	0.0322523	pyridine nucleotide-disulfide oxidoreductase
BQ8897_RS07555	4474	3909	0.88	-0.185	0.166601	8476	4822	0.573	-0.803	4.22681e-09	rhodanese domain-containing protein
BQ8897_RS07560	400	395	0.993	-0.01	0.968761	1278	780	0.614	-0.703	1.15538e-06	NA
BQ8897_RS07565	323	461	1.424	0.51	0.0010477	752	1055	1.386	0.471	0.00589809	MFS transporter
BQ8897_RS07570	2196	1531	0.692	-0.53	0.000678109	5090	4647	0.922	-0.117	0.453962	glycogen/starch/alpha-glucan family phosphorylase
BQ8897_RS07575	1326	1002	0.75	-0.414	0.00243745	2065	1945	0.943	-0.084	0.610361	4-alpha-glucanotransferase
BQ8897_RS07580	1579	1938	1.218	0.284	0.0818948	4117	4254	1.038	0.054	0.793757	LacI family transcriptional regulator
BQ8897_RS07585	4824	3809	0.781	-0.356	0.00329601	7448	7247	0.978	-0.032	0.843802	hypothetical protein
BQ8897_RS07590	1459	1173	0.793	-0.334	0.115046	2727	2806	1.032	0.046	0.747065	sugar ABC transporter permease
BQ8897_RS07595	1054	938	0.879	-0.187	0.365235	2621	2882	1.104	0.143	0.283091	maltose ABC transporter permease
BQ8897_RS07600	5409	4650	0.858	-0.221	0.0180498	12247	12214	0.996	-0.006	0.971792	MFS transporter
BQ8897_RS07605	329	315	0.969	-0.045	0.864126	2604	2804	1.065	0.091	0.57288	NA
BQ8897_RS07610	395	495	1.252	0.324	0.0307906	638	445	0.703	-0.509	0.0391686	8-oxo-dGTP diphosphatase
BQ8897_RS07615	77	82	1.074	0.103	0.808576	189	324	1.713	0.777	0.00574886	peptidase
BQ8897_RS07620	159	156	0.981	-0.027	0.937479	295	891	3.013	1.591	2.88494e-17	peptidase
BQ8897_RS07625	4252	5483	1.291	0.369	1.41829e-05	7412	4878	0.659	-0.601	2.71079e-08	excinuclease ABC subunit B
BQ8897_RS07630	2631	3265	1.235	0.305	0.0730332	5644	6174	1.121	0.165	0.484641	CPBP family intramembrane metalloprotease
BQ8897_RS07635	71891	73203	1.019	0.027	0.722386	158870	98974	0.622	-0.685	2.91079e-17	glutamine ABC transporter permease
BQ8897_RS07640	33484	36030	1.077	0.107	0.162081	74716	46610	0.623	-0.682	1.07936e-17	amino acid ABC transporter ATP-binding protein
BQ8897_RS07645	20	11	0.665	-0.589	0.580764	398	1757	10.723	3.423	4.40629e-05	hypothetical protein
BQ8897_RS07650	642	876	1.357	0.44	0.000432822	1620	1226	0.774	-0.37	0.149153	hypothetical protein
BQ8897_RS07655	7986	9462	1.183	0.243	0.00103027	18222	14877	0.827	-0.275	0.196222	GTPase ObgE
BQ8897_RS07660	990	1119	1.131	0.177	0.450247	458	303	0.675	-0.567	0.0885769	DUF4044 domain-containing protein
BQ8897_RS07665	2814	1087	0.388	-1.366	3.9032e-44	3382	4813	1.504	0.589	0.0407808	aminopeptidase
BQ8897_RS07670	2942	4794	1.635	0.709	4.2031e-12	6637	4033	0.62	-0.691	0.00249372	cell wall surface anchor protein
BQ8897_RS07675	1446	1100	0.763	-0.391	0.0252964	2698	1990	0.815	-0.294	0.434613	amidase
BQ8897_RS07680	24	25	1.09	0.124	0.884153	92	146	1.61	0.687	0.149597	IS30-like element ISSag9 family transposase
BQ8897_RS07685	515	609	1.183	0.243	0.103544	1041	1399	1.372	0.457	0.0603921	rRNA pseudouridine synthase
BQ8897_RS07690	2173	3236	1.495	0.58	2.03121e-11	3960	2572	0.655	-0.61	2.41044e-05	aldo/keto reductase
BQ8897_RS07695	1340	2109	1.576	0.656	8.10708e-16	2782	1571	0.566	-0.822	1.2275e-10	NAD(P)H-dependent oxidoreductase
BQ8897_RS07700	1499	2221	1.483	0.569	4.97167e-09	3462	1985	0.585	-0.774	0.000153925	lactoylglutathione lyase
BQ8897_RS07705	1165	1070	0.914	-0.13	0.331561	2059	1655	0.806	-0.312	0.0193683	glycosyltransferase
BQ8897_RS07710	9450	7897	0.831	-0.267	0.0124461	16817	9672	0.575	-0.798	5.09227e-34	amino acid permease
BQ8897_RS07715	1662	1618	0.972	-0.041	0.806083	2464	3342	1.357	0.441	0.00509217	SsrA-binding protein
BQ8897_RS07720	5940	5949	1.001	0.002	0.991334	14500	22414	1.562	0.644	0.005242	ribonuclease R
BQ8897_RS07725	2178	2361	1.094	0.13	0.682141	14355	14367	1.019	0.027	0.894281	preprotein translocase subunit SecG
BQ8897_RS07730	200	227	1.147	0.198	0.666003	296	240	0.82	-0.286	0.431534	50S ribosomal protein L33
BQ8897_RS07735	3423	4016	1.171	0.228	0.0119238	6670	5643	0.847	-0.239	0.00508366	MFS transporter
BQ8897_RS07740	383	461	1.207	0.272	0.103544	1014	1119	1.115	0.157	0.537467	hypothetical protein
BQ8897_RS07745	407	462	1.134	0.181	0.269105	862	843	0.98	-0.029	0.909687	ABC transporter ATP-binding protein
BQ8897_RS07750	520	674	1.296	0.374	0.00583247	922	690	0.765	-0.387	0.207087	dephospho-CoA kinase
BQ8897_RS07755	587	700	1.194	0.256	0.0966388	1020	778	0.774	-0.37	0.112088	formamidopyrimidine-DNA glycosylase
BQ8897_RS07760	255	338	1.326	0.408	0.0588488	670	610	0.92	-0.121	0.740734	helix-turn-helix domain-containing protein
BQ8897_RS07765	589	664	1.125	0.17	0.248253	1184	1021	0.865	-0.21	0.181379	transglutaminase
BQ8897_RS07770	75	89	1.15	0.201	0.647359	108	82	0.764	-0.389	0.428817	hypothetical protein
BQ8897_RS07775	31	34	1.171	0.228	0.774588	142	187	1.351	0.434	0.430972	hypothetical protein
BQ8897_RS07780	2	2	0.801	-0.319	0.906615	4	9	2.229	1.156	0.429214	hypothetical protein
BQ8897_RS07785	14	15	1.107	0.147	0.882008	8	18	2.349	1.232	0.316469	hypothetical protein
BQ8897_RS07790	55	36	0.645	-0.632	0.173654	289	264	1.207	0.271	0.74921	CPBP family intramembrane metalloprotease
BQ8897_RS07795	69	56	0.822	-0.283	0.540015	377	300	1.108	0.149	0.858508	hypothetical protein
BQ8897_RS07800	14	14	1.055	0.077	0.942037	133	99	1.082	0.114	0.91384	hypothetical protein
BQ8897_RS07805	393	445	1.132	0.179	0.360393	1720	2079	1.244	0.316	0.14932	hypothetical protein
BQ8897_RS07810	6798	7083	1.042	0.059	0.575023	14014	12554	0.908	-0.14	0.483712	GTPase Era
BQ8897_RS07815	941	1132	1.209	0.273	0.099185	1281	1137	0.905	-0.145	0.539674	UDP kinase
BQ8897_RS07820	2276	2559	1.125	0.17	0.0870087	3715	2839	0.785	-0.35	0.132395	endoribonuclease YbeY
BQ8897_RS07825	731	1030	1.407	0.493	1.9602e-05	1581	1845	1.168	0.224	0.0622665	class I SAM-dependent methyltransferase
BQ8897_RS07830	15	23	1.614	0.691	0.378327	28	48	1.685	0.753	0.292687	hypothetical protein
BQ8897_RS07835	574	738	1.287	0.365	0.00236843	1009	1056	1.045	0.064	0.700429	DNA mismatch repair protein MutT
BQ8897_RS07840	979	1834	1.866	0.9	6.33716e-08	2485	2975	1.196	0.258	0.0108427	DUF4037 domain-containing protein
BQ8897_RS07845	4781	6923	1.445	0.531	2.40875e-08	8107	4866	0.607	-0.72	0.000494214	phosphate starvation-inducible protein PhoH
BQ8897_RS07850	2567	3709	1.449	0.535	7.34069e-09	3602	2212	0.619	-0.692	2.60853e-08	oleate hydratase
BQ8897_RS07855	950	1357	1.425	0.511	3.69014e-05	1677	1173	0.701	-0.513	3.78804e-05	YozE family protein
BQ8897_RS07860	2031	2997	1.476	0.561	3.40582e-14	3067	2295	0.752	-0.412	0.000311062	peptide-methionine (S)-S-oxide reductase
BQ8897_RS07865	4552	3689	0.81	-0.304	1.16044e-05	10647	8372	0.791	-0.338	0.0309702	S1 RNA-binding protein
BQ8897_RS07870	8273	6873	0.83	-0.269	1.91829e-05	10525	9179	0.873	-0.196	0.056269	ribosome-recycling factor
BQ8897_RS07875	9542	7839	0.822	-0.283	1.48419e-05	15443	12756	0.827	-0.274	0.0241955	UMP kinase
BQ8897_RS07880	70	84	1.194	0.256	0.513681	163	250	1.537	0.62	0.0354359	NA
BQ8897_RS07885	94	79	0.855	-0.226	0.540017	119	169	1.426	0.512	0.158671	ABC transporter ATP-binding protein
BQ8897_RS07890	49	44	0.887	-0.172	0.748236	84	157	1.888	0.917	0.0419734	ABC transporter permease
BQ8897_RS07895	68	61	0.896	-0.159	0.727481	112	218	1.941	0.957	0.00558607	ABC transporter permease
BQ8897_RS07900	135	98	0.733	-0.448	0.0882631	147	297	2.023	1.016	0.00151931	nickel ABC transporter%2C nickel/metallophore periplasmic binding protein
BQ8897_RS07905	68498	52177	0.76	-0.397	9.15671e-09	128656	117437	0.913	-0.132	0.207087	50S ribosomal protein L1
BQ8897_RS07910	51208	37920	0.741	-0.433	2.00767e-08	89560	80472	0.898	-0.156	0.0901671	50S ribosomal protein L11
BQ8897_RS07915	9	12	1.36	0.444	0.686713	106	131	1.237	0.307	0.470158	NA
BQ8897_RS07920	2628	2474	0.944	-0.083	0.401212	5634	4345	0.772	-0.374	0.00273953	MFS transporter
BQ8897_RS07925	2312	2167	0.94	-0.089	0.406902	4882	3823	0.782	-0.354	0.00300168	amidohydrolase
BQ8897_RS07930	817	731	0.897	-0.157	0.233351	2492	3192	1.279	0.355	0.00273953	LysR family transcriptional regulator
BQ8897_RS07935	21	17	0.798	-0.325	0.733623	98	139	1.628	0.704	0.269198	DUF3397 domain-containing protein
BQ8897_RS07940	296	266	0.902	-0.148	0.56595	2245	2524	1.107	0.147	0.405827	NA
BQ8897_RS07945	2050	2104	1.026	0.037	0.803264	4332	2754	0.638	-0.648	2.00497e-05	aminodeoxychorismate synthase%2C component I
BQ8897_RS07950	6851	6248	0.911	-0.135	0.0438842	13916	11883	0.854	-0.228	0.00239029	cell division protein FtsK
BQ8897_RS07955	3021	4092	1.355	0.438	9.85024e-06	4850	4095	0.849	-0.236	0.0929126	peptidylprolyl isomerase
BQ8897_RS07960	2308	1955	0.851	-0.232	0.316266	4772	6543	1.385	0.47	0.0968549	metal ABC transporter permease
BQ8897_RS07965	3473	2824	0.817	-0.291	0.0252232	4644	6193	1.362	0.446	0.145703	metal ABC transporter ATP-binding protein
BQ8897_RS07970	10466	8758	0.839	-0.254	0.00329336	14001	19802	1.472	0.558	0.105393	metal ABC transporter substrate-binding protein
BQ8897_RS07975	1285	1576	1.225	0.292	0.0131307	2827	2218	0.785	-0.35	0.0012814	metal-dependent transcriptional regulator
BQ8897_RS07980	2652	2243	0.846	-0.241	0.0054618	6555	5704	0.868	-0.204	0.0511911	5'-methylthioadenosine/adenosylhomocysteine nucleosidase
BQ8897_RS07985	704	602	0.854	-0.227	0.0709953	1460	1177	0.806	-0.311	0.0463934	hypothetical protein
BQ8897_RS07990	2305	1993	0.863	-0.213	0.0413241	3734	3135	0.84	-0.251	0.0326319	NUDIX hydrolase
BQ8897_RS07995	4082	3565	0.873	-0.196	0.00761609	9476	8141	0.858	-0.22	0.0477486	bifunctional N-acetylglucosamine-1-phosphate uridyltransferase/glucosamine-1-phosphate acetyltransferase
BQ8897_RS08000	151	254	1.678	0.747	0.000328967	567	1629	2.862	1.517	7.36572e-16	VOC family protein
BQ8897_RS08005	92	163	1.755	0.812	0.00289918	323	791	2.479	1.31	2.28683e-06	NA
BQ8897_RS08010	2332	3978	1.704	0.769	5.82244e-13	3093	7399	2.389	1.256	4.82661e-36	gfo/Idh/MocA family oxidoreductase
BQ8897_RS08015	591	1118	1.888	0.917	2.50306e-15	1220	3048	2.503	1.324	3.76536e-25	ASCH domain-containing protein
BQ8897_RS08020	328	629	1.914	0.937	1.96767e-09	848	2156	2.549	1.35	3.76615e-18	NA
BQ8897_RS08025	642	1170	1.817	0.861	7.80619e-13	2044	4916	2.414	1.271	2.45895e-25	3-oxoacyl-ACP reductase
BQ8897_RS08030	198	344	1.745	0.804	2.53616e-05	455	1323	2.923	1.547	4.67337e-18	DUF2829 domain-containing protein
BQ8897_RS08035	195	400	2.062	1.044	8.70529e-07	965	2684	2.807	1.489	2.21864e-18	aminoacyl-tRNA synthetase
BQ8897_RS08040	299	914	3.052	1.61	7.69362e-34	990	3546	3.648	1.867	1.61487e-24	N-acetyltransferase
BQ8897_RS08045	16	1241	82.326	6.363	2.11542e-88	78	11633	151.384	7.242	1.76967e-159	hypothetical protein
BQ8897_RS08050	194	15879	81.959	6.357	0	487	60629	124.689	6.962	0	glycosyltransferase family 2 protein
BQ8897_RS08055	455	35555	78.007	6.286	0	1322	164048	125.969	6.977	0	hypothetical protein
BQ8897_RS08060	196	16144	82.741	6.371	0	617	77512	128.483	7.005	0	hypothetical protein
BQ8897_RS08065	51	4591	92.278	6.528	3.39932e-220	144	18132	127.116	6.99	0	DUF4956 domain-containing protein
BQ8897_RS08070	58	4668	81.746	6.353	1.43727e-276	209	27385	132.182	7.046	0	VTC domain-containing protein
BQ8897_RS08075	2224	4022	1.791	0.841	3.83676e-18	3618	1979	0.547	-0.872	2.40248e-11	branched-chain amino acid transport system II carrier protein
BQ8897_RS08080	26674	30085	1.13	0.177	0.0564748	42135	32312	0.767	-0.382	1.34764e-07	methionine--tRNA ligase
BQ8897_RS08085	1569	2078	1.326	0.407	8.84023e-07	2778	1721	0.619	-0.691	3.91549e-12	tellurite resistance methyltransferase TehB
BQ8897_RS08090	289	220	0.762	-0.392	0.0748806	597	1435	2.394	1.26	1.05413e-09	DUF1275 domain-containing protein
BQ8897_RS08095	3	3	0.758	-0.4	0.869188	8	18	2.292	1.197	0.306212	hypothetical protein
BQ8897_RS08100	946	1689	1.784	0.835	2.11566e-12	2718	3383	1.282	0.359	0.138138	PTS sugar transporter subunit IIC
BQ8897_RS08105	1827	3168	1.736	0.796	1.46926e-16	3026	2788	0.947	-0.079	0.785424	alpha/beta hydrolase
BQ8897_RS08110	4448	5819	1.309	0.389	2.59844e-05	6978	5973	0.872	-0.198	0.281146	exodeoxyribonuclease
BQ8897_RS08115	391	557	1.411	0.496	0.0337756	1097	805	0.74	-0.434	0.0524358	arsenate reductase family protein
BQ8897_RS08120	629	911	1.45	0.536	1.8313e-06	961	782	0.821	-0.284	0.277969	methylated-DNA--[protein]-cysteine S-methyltransferase
BQ8897_RS08125	7161	9261	1.3	0.378	0.000132842	11922	11391	0.976	-0.035	0.875985	NA
BQ8897_RS08130	4434	5733	1.306	0.385	0.00541628	6357	6586	1.049	0.07	0.743612	acetyltransferase
BQ8897_RS08135	6661	9223	1.392	0.477	2.58769e-07	7146	7527	1.076	0.106	0.66042	3-phosphoserine/phosphohydroxythreonine transaminase
BQ8897_RS08140	936	1209	1.292	0.369	0.00237211	1834	1409	0.781	-0.357	0.0912571	copper homeostasis protein CutC
BQ8897_RS08145	0	1	3.511	1.812	0.766153	1	11	7.021	2.812	0.0828694	hypothetical protein
BQ8897_RS08150	125	156	1.315	0.395	0.389859	512	463	0.92	-0.12	0.752378	hypothetical protein
BQ8897_RS08155	4106	3665	0.892	-0.164	0.0309408	8212	7073	0.863	-0.212	0.135973	16S rRNA (cytidine(1402)-2'-O)-methyltransferase
BQ8897_RS08160	921	875	0.951	-0.072	0.624079	1066	825	0.781	-0.357	0.0855477	DNA replication initiation control protein YabA
BQ8897_RS08165	3134	2892	0.921	-0.119	0.272365	7016	6034	0.863	-0.212	0.131097	DNA polymerase III subunit delta'
BQ8897_RS08170	3294	3577	1.086	0.119	0.178359	4879	3877	0.793	-0.334	0.0110235	thymidylate kinase
BQ8897_RS08175	12	14	1.21	0.276	0.791543	88	152	1.7	0.765	0.0571553	NA
BQ8897_RS08180	42	52	1.212	0.277	0.618283	74	72	0.963	-0.055	0.920914	CBS domain-containing protein
BQ8897_RS08185	32	28	0.878	-0.188	0.791543	110	109	1.016	0.022	0.969184	ABC transporter ATP-binding protein
BQ8897_RS08190	24	35	1.462	0.548	0.324115	78	76	0.981	-0.028	0.957999	ABC transporter ATP-binding protein
BQ8897_RS08195	23	38	1.658	0.73	0.215654	54	59	1.1	0.138	0.835359	branched-chain amino acid ABC transporter permease
BQ8897_RS08200	28	33	1.177	0.235	0.74337	78	56	0.729	-0.456	0.407967	branched-chain amino acid ABC transporter permease
BQ8897_RS08205	480	604	1.259	0.333	0.0112468	1051	1355	1.273	0.349	0.371382	branched-chain amino acid ABC transporter substrate-binding protein
BQ8897_RS08210	169	161	1.113	0.154	0.855331	1191	1257	1.061	0.085	0.752378	hypothetical protein
BQ8897_RS08215	6683	10528	1.574	0.654	2.68972e-15	17895	16408	0.912	-0.132	0.249752	ATP-dependent Clp protease proteolytic subunit
BQ8897_RS08220	9149	8077	0.883	-0.18	0.0113729	13109	10034	0.766	-0.385	9.23619e-09	uracil phosphoribosyltransferase
BQ8897_RS08225	1046	1389	1.331	0.413	0.000241059	1860	1530	0.824	-0.28	0.0347952	pyridoxal phosphate-dependent aminotransferase
BQ8897_RS08230	1471	1011	0.696	-0.522	0.000137493	2268	2157	0.955	-0.066	0.762093	tRNA (cytidine(34)-2'-O)-methyltransferase
BQ8897_RS08235	4041	3623	0.894	-0.162	0.442548	9570	8676	0.907	-0.141	0.117575	APC family permease
BQ8897_RS08240	6426	7072	1.1	0.138	0.129955	12231	9057	0.741	-0.433	2.34256e-06	Trk system potassium transporter TrkA
BQ8897_RS08245	7040	7746	1.099	0.136	0.0758425	14103	11248	0.8	-0.321	0.00140202	TrkH family potassium uptake protein
BQ8897_RS08250	775	735	0.948	-0.077	0.588892	1831	1533	0.838	-0.255	0.0950944	membrane protein insertion efficiency factor YidD
BQ8897_RS08255	2392	1980	0.828	-0.271	0.00833961	4815	4232	0.879	-0.186	0.0670122	rRNA pseudouridine synthase
BQ8897_RS08260	2061	1737	0.844	-0.245	0.00866538	3953	3623	0.916	-0.126	0.20705	segregation/condensation protein B
BQ8897_RS08265	2199	1898	0.861	-0.215	0.0164503	3606	3496	0.972	-0.041	0.780036	segregation/condensation protein A
BQ8897_RS08270	1497	1370	0.926	-0.111	0.722811	4008	4008	1.003	0.005	0.967654	XerD-like tyrosine recombinase
BQ8897_RS08275	1959	1762	0.9	-0.152	0.0697651	4815	4781	0.992	-0.011	0.916672	CBS domain-containing protein
BQ8897_RS08280	1679	1511	0.901	-0.151	0.162135	2909	2533	0.872	-0.197	0.0792727	metallophosphoesterase
BQ8897_RS08285	3270	2981	0.912	-0.134	0.0721841	6771	6601	0.975	-0.036	0.752378	non-canonical purine NTP pyrophosphatase
BQ8897_RS08290	3268	3033	0.929	-0.107	0.362391	6403	6072	0.951	-0.072	0.523946	glutamate racemase
BQ8897_RS08295	3938	3608	0.917	-0.126	0.0988304	7779	6218	0.806	-0.311	0.0322953	hypothetical protein
BQ8897_RS08300	82	50	0.607	-0.72	0.0208872	325	576	1.766	0.821	0.000242211	hypothetical protein
BQ8897_RS08305	686	614	0.894	-0.161	0.280002	1679	1889	1.133	0.181	0.453613	transcription repressor NadR
BQ8897_RS08310	5093	6583	1.287	0.364	0.000210177	8022	7065	0.885	-0.177	0.277634	BAX inhibitor (BI)-1/YccA family protein
BQ8897_RS08315	3438	4332	1.261	0.335	0.000911113	6166	5516	0.901	-0.151	0.399372	hypothetical protein
BQ8897_RS08320	4060	4483	1.104	0.143	0.0260995	6537	5685	0.877	-0.19	0.186115	RNA methyltransferase
BQ8897_RS08325	242	389	1.607	0.684	0.00421256	613	398	0.649	-0.625	0.00116714	acylphosphatase
BQ8897_RS08330	14158	17115	1.209	0.274	0.000118057	34943	30839	0.882	-0.182	0.122877	membrane protein insertase YidC
BQ8897_RS08335	3021	3094	1.026	0.037	0.7814	3387	1105	0.337	-1.567	3.25915e-09	amino acid ABC transporter permease
BQ8897_RS08340	3386	3575	1.058	0.082	0.405947	5320	1831	0.353	-1.502	4.28075e-14	ABC transporter substrate-binding protein
BQ8897_RS08345	894	1177	1.318	0.399	0.00127782	1378	930	0.696	-0.524	0.0308107	amidase
BQ8897_RS08350	4020	2748	0.684	-0.549	6.09214e-18	6467	4954	0.766	-0.384	1.28616e-06	transcription elongation factor GreA
BQ8897_RS08355	19736	13519	0.685	-0.547	1.42089e-22	36460	33258	0.912	-0.132	0.0437315	endolytic transglycosylase MltG
BQ8897_RS08360	2252	1334	0.589	-0.763	5.00952e-15	3581	3192	0.897	-0.157	0.297462	N-acetyltransferase
BQ8897_RS08365	10357	6092	0.588	-0.767	1.02508e-35	22223	20169	0.907	-0.141	0.098592	UDP-N-acetylmuramate--L-alanine ligase
BQ8897_RS08370	5301	3313	0.625	-0.678	2.18211e-28	11592	10695	0.927	-0.109	0.377497	hypothetical protein
BQ8897_RS08375	18	33	1.764	0.819	0.226646	38	32	0.87	-0.201	0.793251	hypothetical protein
BQ8897_RS08380	8951	10253	1.146	0.197	0.00177025	20751	17302	0.837	-0.257	0.0185297	RNA helicase
BQ8897_RS08385	9208	8184	0.889	-0.17	0.00291317	16221	13325	0.822	-0.284	0.000384263	ribosome biogenesis GTPase Der
BQ8897_RS08390	3718	3057	0.822	-0.283	0.000207453	8137	7719	0.949	-0.075	0.461099	primosomal protein DnaI
BQ8897_RS08395	3092	2816	0.91	-0.137	0.062538	7003	6781	0.969	-0.045	0.699942	chromosome replication initiation protein
BQ8897_RS08400	1036	993	0.959	-0.061	0.620195	2265	2007	0.885	-0.176	0.407583	transcriptional regulator NrdR
BQ8897_RS08405	8976	11658	1.299	0.377	2.80148e-12	20338	25874	1.275	0.35	0.000321529	sensor histidine kinase
BQ8897_RS08410	17140	22414	1.308	0.387	9.68232e-13	22989	1799	0.078	-3.676	0	DNA-binding response regulator
BQ8897_RS08415	1959	2783	1.431	0.517	1.41985e-05	6983	4324	0.619	-0.691	3.69952e-13	hypothetical protein
BQ8897_RS08420	11246	12355	1.1	0.137	0.101264	24168	20757	0.86	-0.217	0.00500615	zinc metalloprotease HtpX
BQ8897_RS08425	5582	6371	1.139	0.187	0.0753431	10687	9155	0.858	-0.221	0.0142495	LemA family protein
BQ8897_RS08430	1059	1184	1.119	0.163	0.333233	3073	2268	0.738	-0.438	3.45035e-05	ribosomal RNA small subunit methyltransferase G
BQ8897_RS08435	3761	3931	1.043	0.061	0.592737	8254	6328	0.766	-0.384	1.77479e-07	V-type Na+ -ATPase subunit J
BQ8897_RS08440	2675	2781	1.04	0.057	0.621245	5547	3824	0.689	-0.537	1.27098e-11	TrkA family potassium uptake protein
BQ8897_RS08445	2055	2012	0.977	-0.033	0.878727	6640	7205	1.09	0.125	0.29407	energy-coupling factor transporter transmembrane protein EcfT
BQ8897_RS08450	4699	4551	0.97	-0.044	0.676964	10228	10910	1.081	0.112	0.564083	heme ABC transporter ATP-binding protein
BQ8897_RS08455	1927	1819	0.946	-0.08	0.682485	4989	5110	1.026	0.036	0.79244	DUF3816 family protein
BQ8897_RS08460	11786	11072	0.938	-0.093	0.249062	22359	16568	0.746	-0.424	0.0266625	serine/threonine transporter SstT
BQ8897_RS08465	4795	1753	0.363	-1.464	6.50894e-58	11275	3975	0.363	-1.461	5.55225e-11	branched-chain amino acid transport system II carrier protein
BQ8897_RS08470	333	380	1.116	0.159	0.533399	495	376	0.781	-0.356	0.309793	alcohol dehydrogenase
BQ8897_RS08475	2027	1515	0.747	-0.421	2.40451e-08	4600	5616	1.223	0.29	0.0150172	ABC transporter permease
BQ8897_RS08480	2169	1654	0.762	-0.391	1.52617e-06	5351	7308	1.368	0.452	0.000703819	methionine import ATP-binding protein MetN
BQ8897_RS08485	2143	1548	0.724	-0.466	5.05458e-06	4642	6757	1.462	0.547	6.8185e-05	peptidase M20
BQ8897_RS08490	2150	1485	0.693	-0.53	5.46945e-07	5452	8296	1.529	0.612	5.18211e-07	O-sialoglycoprotein endopeptidase
BQ8897_RS08495	3765	2194	0.584	-0.776	1.68419e-10	9814	19766	2.045	1.032	6.94056e-08	amino acid ABC transporter substrate-binding protein
BQ8897_RS08500	2058	1141	0.555	-0.85	1.43544e-10	4739	8391	1.807	0.853	9.28437e-05	glutamine amidotransferase
BQ8897_RS08505	1	0	0.185	-2.432	0.538217	4	21	4.855	2.279	0.0906894	hypothetical protein
BQ8897_RS08510	11271	10603	0.941	-0.088	0.259475	23335	20637	0.884	-0.178	0.187495	YebC/PmpR family DNA-binding transcriptional regulator
BQ8897_RS08515	362	298	0.823	-0.281	0.122753	689	577	0.843	-0.246	0.312456	hypothetical protein
BQ8897_RS08520	138	153	1.19	0.251	0.630921	643	730	1.195	0.257	0.504344	NA
BQ8897_RS08525	1571	1752	1.116	0.158	0.118132	2794	2131	0.765	-0.387	0.00749897	2-dehydropantoate 2-reductase
BQ8897_RS08530	4	6	1.475	0.56	0.743347	21	37	1.779	0.831	0.306212	hypothetical protein
BQ8897_RS08535	9	9	1.054	0.076	0.958419	9	27	3.602	1.849	0.114532	hypothetical protein
BQ8897_RS08540	0	0	2.076	1.054	0.869396	0	10	23.948	4.582	0.0690862	hypothetical protein
BQ8897_RS08545	856	878	1.009	0.013	0.949252	949	1485	1.568	0.649	4.14626e-07	DhaKLM operon coactivator DhaQ
BQ8897_RS08550	23	28	1.474	0.56	0.545632	121	337	2.822	1.497	2.69499e-06	dihydroxyacetone kinase transcriptional activator DhaS
BQ8897_RS08555	2	1	0.807	-0.309	0.894256	26	61	2.457	1.297	0.0625168	hypothetical protein
BQ8897_RS08560	2145	4753	2.083	1.059	2.94274e-06	267	315	1.186	0.247	0.506563	dihydroxyacetone kinase subunit DhaK
BQ8897_RS08565	1799	3955	2.065	1.046	8.44198e-07	154	182	1.172	0.229	0.528493	dihydroxyacetone kinase subunit L
BQ8897_RS08570	756	1762	2.085	1.06	0.000316272	58	71	1.228	0.296	0.602622	PTS-dependent dihydroxyacetone kinase phosphotransferase subunit DhaM
BQ8897_RS08575	2014	4343	2.018	1.013	2.87991e-06	221	233	1.057	0.079	0.804119	aquaporin family protein
BQ8897_RS08580	2379	2488	1.049	0.069	0.661513	4511	4552	1.011	0.016	0.898675	cupin domain-containing protein
BQ8897_RS08585	485	363	0.745	-0.424	0.00758323	1399	1437	1.028	0.039	0.791165	NA
BQ8897_RS08590	1761	1312	0.744	-0.427	2.00987e-06	3816	3535	0.926	-0.111	0.358022	nucleotidyltransferase
BQ8897_RS08595	109	85	0.876	-0.191	0.791543	650	666	1.031	0.044	0.853849	hypothetical protein
BQ8897_RS08600	1369	1030	0.754	-0.407	0.00013793	2824	2641	0.939	-0.091	0.610914	class I SAM-dependent methyltransferase
BQ8897_RS08605	2711	2373	0.875	-0.192	0.032433	4374	3788	0.874	-0.194	0.347717	ribosome silencing factor
BQ8897_RS08610	2409	2239	0.931	-0.103	0.366249	5391	4290	0.801	-0.321	0.044637	cysteine hydrolase
BQ8897_RS08615	3317	3304	0.998	-0.003	0.978983	5632	4176	0.749	-0.417	0.0297438	HD domain-containing protein
BQ8897_RS08620	3641	3347	0.92	-0.12	0.115245	9886	8281	0.849	-0.236	0.289336	nicotinate-nucleotide adenylyltransferase
BQ8897_RS08625	1306	1301	0.999	-0.001	0.995917	3883	3240	0.845	-0.244	0.265433	ribosome assembly RNA-binding protein YhbY
BQ8897_RS08630	4842	4590	0.949	-0.075	0.37603	12302	10151	0.832	-0.265	0.142105	ribosome biogenesis GTPase YqeH
BQ8897_RS08635	1907	1971	1.032	0.045	0.646731	3456	2620	0.758	-0.399	0.072623	YqeG family HAD IIIA-type phosphatase
BQ8897_RS08640	1236	1288	1.043	0.061	0.603249	1715	2437	1.421	0.507	3.01939e-06	EamA family transporter
BQ8897_RS08645	16766	18397	1.098	0.135	0.0904435	24559	20535	0.836	-0.258	0.000107241	Asp-tRNA(Asn)/Glu-tRNA(Gln) amidotransferase GatCAB subunit B
BQ8897_RS08650	13687	14592	1.067	0.093	0.280247	23952	20580	0.861	-0.217	0.0111915	Asp-tRNA(Asn)/Glu-tRNA(Gln) amidotransferase GatCAB subunit A
BQ8897_RS08655	2734	2911	1.066	0.092	0.407991	6091	5286	0.868	-0.205	0.0107638	Asp-tRNA(Asn)/Glu-tRNA(Gln) amidotransferase subunit GatC
BQ8897_RS08660	936	923	0.982	-0.026	0.878727	1809	4555	2.514	1.33	1.94909e-30	pyruvate%2C phosphate dikinase
BQ8897_RS08665	357	382	1.067	0.093	0.628717	1094	3187	2.899	1.535	3.00273e-43	phosphoenolpyruvate synthase regulatory protein
BQ8897_RS08670	393	406	1.032	0.045	0.829265	1019	2602	2.539	1.344	1.95374e-28	transcriptional regulator
BQ8897_RS08675	302	336	1.114	0.156	0.450247	729	658	0.903	-0.148	0.48109	3-hydroxybutyryl-CoA dehydrogenase
BQ8897_RS08680	1850	2485	1.341	0.424	4.42542e-05	4495	5307	1.188	0.248	0.136443	cysteine hydrolase
BQ8897_RS08685	12078	16213	1.34	0.422	8.84431e-08	21571	21072	0.979	-0.031	0.798124	GTP-sensing pleiotropic transcriptional regulator CodY
BQ8897_RS08690	9120	11571	1.268	0.342	3.08691e-05	16303	6724	0.412	-1.278	2.49972e-40	pyridoxal phosphate-dependent aminotransferase
BQ8897_RS08695	1815	2545	1.38	0.465	0.00148919	3559	2580	0.747	-0.42	0.112088	universal stress protein
BQ8897_RS08700	3405	3957	1.165	0.22	0.0213336	5033	5187	1.031	0.045	0.673861	haloacid dehalogenase
BQ8897_RS08705	2078	1937	0.934	-0.099	0.454158	3057	2393	0.782	-0.355	0.000902469	asparaginase
BQ8897_RS08710	498	509	1.023	0.032	0.855331	820	1038	1.267	0.341	0.0523065	shikimate dehydrogenase
BQ8897_RS08715	727	793	1.092	0.127	0.269456	1475	2093	1.419	0.504	3.81708e-05	aldo/keto reductase
BQ8897_RS08720	4288	6104	1.424	0.51	1.05753e-13	8117	8538	1.05	0.071	0.56006	DNA helicase RecG
BQ8897_RS08725	41574	118415	2.848	1.51	7.935e-114	83998	109818	1.31	0.389	2.96712e-06	CHAP domain-containing protein
BQ8897_RS08730	4260	5602	1.315	0.396	3.95706e-05	7165	9549	1.33	0.412	2.51675e-05	alanine racemase
BQ8897_RS08735	1212	1586	1.308	0.387	0.00235371	1669	2171	1.298	0.377	0.0139302	holo-ACP synthase
BQ8897_RS08740	3050	4100	1.344	0.427	1.38812e-10	6096	8350	1.369	0.454	1.1131e-06	3-deoxy-7-phosphoheptulonate synthase
BQ8897_RS08745	45605	49376	1.084	0.116	0.122603	86463	92669	1.071	0.099	0.23172	preprotein translocase subunit SecA
BQ8897_RS08750	4134	4704	1.137	0.185	0.0359994	6187	7566	1.224	0.292	0.00128518	mannose-6-phosphate isomerase%2C class I
BQ8897_RS08755	177	72	0.41	-1.285	1.06961e-08	258	3665	14.297	3.838	4.08889e-169	fructokinase
BQ8897_RS08760	1482	341	0.229	-2.129	8.66012e-64	1300	33325	26.107	4.706	1.30847e-152	PTS beta-glucoside transporter subunit IIBCA
BQ8897_RS08765	2007	1595	0.795	-0.331	0.00187841	2721	6175	2.277	1.187	3.1697e-27	sucrose-6-phosphate hydrolase
BQ8897_RS08770	2017	1503	0.753	-0.41	0.00543558	2417	5148	2.142	1.099	6.01813e-17	LacI family transcriptional regulator
BQ8897_RS08775	5833	5466	0.937	-0.094	0.543769	16644	13354	0.803	-0.317	3.82218e-06	N utilization substance protein B
BQ8897_RS08780	9577	8589	0.897	-0.157	0.0413167	10599	8129	0.767	-0.382	9.9046e-08	Asp23/Gls24 family envelope stress response protein
BQ8897_RS08785	10275	9363	0.911	-0.135	0.0757111	24445	20016	0.82	-0.286	0.000366947	elongation factor P
BQ8897_RS08790	55	70	1.323	0.404	0.550675	247	259	1.06	0.084	0.80538	hypothetical protein
BQ8897_RS08795	183	238	1.31	0.389	0.160557	758	661	0.871	-0.199	0.258196	hypothetical protein
BQ8897_RS08800	365	480	1.311	0.391	0.0232002	326	232	0.703	-0.509	0.0888663	DUF4176 domain-containing protein
BQ8897_RS08805	17	24	1.421	0.507	0.510619	36	46	1.305	0.384	0.617285	hypothetical protein
BQ8897_RS08810	49	57	1.156	0.209	0.69934	262	276	1.1	0.138	0.791444	hypothetical protein
BQ8897_RS08815	52	74	1.431	0.517	0.217558	284	241	0.847	-0.239	0.397453	hypothetical protein
BQ8897_RS08820	8	10	1.279	0.355	0.806441	52	60	1.379	0.464	0.548045	hypothetical protein
BQ8897_RS08825	2	4	2.085	1.06	0.579684	36	52	1.531	0.615	0.445345	hypothetical protein
BQ8897_RS08830	119	142	1.277	0.353	0.559455	869	797	0.926	-0.111	0.620177	hypothetical protein
BQ8897_RS08835	1166	1490	1.28	0.356	0.00294352	1894	1612	0.857	-0.223	0.136815	hypothetical protein
BQ8897_RS08840	2176	2920	1.342	0.424	1.20019e-08	3768	3150	0.835	-0.261	0.00780233	aminopeptidase P family protein
BQ8897_RS08845	492	201	0.409	-1.29	1.52656e-16	1033	1803	1.75	0.807	8.26053e-09	DUF4811 domain-containing protein
BQ8897_RS08850	659	276	0.419	-1.255	2.51599e-25	1767	3583	2.044	1.031	2.73086e-12	MFS transporter
BQ8897_RS08855	0	0	1.16	0.214	0.976475	9	57	7.101	2.828	0.0045244	hypothetical protein
BQ8897_RS08860	4674	3022	0.646	-0.63	4.86426e-14	11149	15427	1.38	0.464	0.00446162	excinuclease ABC subunit UvrA
BQ8897_RS08865	4242	3897	0.916	-0.127	0.244859	9176	9556	1.041	0.058	0.518228	DUF1129 domain-containing protein
BQ8897_RS08870	7097	6453	0.908	-0.14	0.0644784	15819	16124	1.019	0.027	0.85521	magnesium transporter CorA family protein
BQ8897_RS08875	34782	24747	0.71	-0.494	6.58466e-13	53615	43243	0.808	-0.307	0.000231204	30S ribosomal protein S18
BQ8897_RS08880	86632	60621	0.699	-0.517	1.79675e-20	133955	112887	0.843	-0.246	0.000278546	Single-stranded DNA-binding protein 1
BQ8897_RS08885	27675	20016	0.719	-0.475	1.60902e-08	30852	25023	0.811	-0.302	1.96575e-05	30S ribosomal protein S6
BQ8897_RS08890	1894	1755	0.927	-0.109	0.506114	4547	3977	0.874	-0.193	0.057579	A/G-specific adenine glycosylase
BQ8897_RS08895	161	183	1.137	0.186	0.496554	367	352	0.956	-0.065	0.80538	XRE family transcriptional regulator
BQ8897_RS08900	3222	4998	1.552	0.635	1.30499e-19	6583	3885	0.593	-0.753	8.19597e-14	thioredoxin
BQ8897_RS08905	820	844	1.032	0.046	0.854001	2315	2045	0.884	-0.178	0.15142	PAP2 family protein
BQ8897_RS08910	5953	5833	0.98	-0.029	0.797623	9319	8023	0.86	-0.217	0.00548356	endonuclease MutS2
BQ8897_RS08915	463	492	1.116	0.158	0.767461	2019	1996	0.998	-0.003	0.99029	CvpA family protein
BQ8897_RS08920	542	553	1.02	0.029	0.898874	2332	2189	0.955	-0.067	0.813638	hypothetical protein
BQ8897_RS08925	2116	2364	1.116	0.159	0.0729675	5773	5112	0.887	-0.173	0.205524	ribonuclease HIII
BQ8897_RS08930	2645	2673	1.011	0.015	0.895603	3479	3000	0.863	-0.213	0.0804146	signal peptidase I
BQ8897_RS08935	2138	2426	1.136	0.183	0.0193647	6258	5121	0.819	-0.288	0.021492	ATP-dependent RecD-like DNA helicase
BQ8897_RS08940	6090	9622	1.569	0.65	2.48477e-08	9666	18135	1.88	0.911	7.77992e-08	hypothetical protein
BQ8897_RS08945	1244	1502	1.207	0.271	0.0056038	2202	1989	0.909	-0.138	0.358022	DNA polymerase IV
BQ8897_RS08950	46477	34370	0.735	-0.443	1.5054e-10	79904	73167	0.918	-0.123	0.129069	formate C-acetyltransferase
BQ8897_RS08955	819	752	0.909	-0.138	0.434641	1756	1480	0.846	-0.242	0.101537	NA
BQ8897_RS08960	5814	6633	1.141	0.19	0.0259509	8269	6956	0.852	-0.232	0.202407	serine hydrolase
BQ8897_RS08965	4513	5156	1.142	0.191	0.00986914	6803	6042	0.891	-0.166	0.248871	peptidase
BQ8897_RS08970	3015	2836	0.943	-0.085	0.38523	5556	5742	1.037	0.052	0.673443	sulfite exporter TauE/SafE family protein
BQ8897_RS08975	27048	15129	0.56	-0.836	1.02723e-24	71997	67137	0.932	-0.101	0.18917	aquaporin family protein
BQ8897_RS08980	114	198	1.748	0.806	0.000615192	230	312	1.357	0.441	0.0985773	universal stress protein
BQ8897_RS08985	180	299	1.663	0.734	5.54484e-05	384	646	1.692	0.759	0.00306834	MFS transporter
BQ8897_RS08990	1395	1549	1.105	0.145	0.263082	3267	3223	0.988	-0.017	0.899914	Crp/Fnr family transcriptional regulator
BQ8897_RS08995	7665	9308	1.208	0.273	0.00626012	15681	15918	1.017	0.024	0.872614	Xaa-Pro dipeptidyl-peptidase
BQ8897_RS09000	798	1030	1.311	0.391	0.0454359	1816	1783	0.983	-0.025	0.90019	hypothetical protein
BQ8897_RS09005	5739	6552	1.142	0.191	0.030207	12528	11637	0.931	-0.104	0.31945	geranylgeranyl pyrophosphate synthase
BQ8897_RS09010	3421	2193	0.644	-0.636	6.43601e-12	7334	9864	1.353	0.436	0.00185664	thiol reductant ABC exporter subunit CydC
BQ8897_RS09015	2624	1690	0.645	-0.634	7.24328e-19	5507	7987	1.47	0.556	0.000169629	thiol reductant ABC exporter subunit CydD
BQ8897_RS09020	5941	3602	0.606	-0.723	2.54402e-15	13306	14623	1.102	0.14	0.194143	cytochrome d ubiquinol oxidase subunit II
BQ8897_RS09025	7574	4388	0.58	-0.785	2.41844e-25	12015	12315	1.031	0.044	0.757226	cytochrome ubiquinol oxidase subunit I
BQ8897_RS09030	6613	3967	0.601	-0.734	5.79068e-24	12279	11890	0.978	-0.033	0.80538	NAD(P)/FAD-dependent oxidoreductase
BQ8897_RS09035	3049	2042	0.675	-0.567	0.00217519	9602	11110	1.16	0.215	0.0253446	prenyltransferase
BQ8897_RS09040	146	147	1.011	0.015	0.975311	402	929	2.29	1.195	4.68732e-08	hypothetical protein
BQ8897_RS09045	81	52	0.641	-0.641	0.0881952	103	172	1.652	0.725	0.0706894	NA
BQ8897_RS09050	6	3	0.566	-0.821	0.531225	54	105	1.926	0.946	0.0545478	hypothetical protein
BQ8897_RS09055	39	52	1.309	0.389	0.455646	21	83	3.74	1.903	0.00376891	hypothetical protein
BQ8897_RS09060	30	34	1.113	0.154	0.803669	308	481	1.587	0.666	0.0500607	hypothetical protein
BQ8897_RS09065	1199	236	0.168	-2.569	1.06089e-22	1417	19922	7.434	2.894	0.000695018	lysin
BQ8897_RS09070	149	36	0.197	-2.342	8.83653e-10	295	4555	8.095	3.017	7.79691e-07	phage holin
BQ8897_RS09075	114	16	0.12	-3.057	9.43122e-12	369	5068	7.669	2.939	6.46578e-08	hypothetical protein
BQ8897_RS09080	114	15	0.102	-3.287	6.19308e-11	528	8651	8.381	3.067	0.000534965	DUF1366 domain-containing protein
BQ8897_RS09085	539	75	0.11	-3.185	4.35174e-22	2468	37612	8.217	3.039	0.000321577	hypothetical protein
BQ8897_RS09090	6799	1630	0.206	-2.277	2.68608e-26	4119	40892	5.299	2.406	0.00601577	CHAP domain-containing protein
BQ8897_RS09095	547	87	0.138	-2.861	1.04509e-20	1567	23359	7.909	2.983	0.00038143	phage tail protein
BQ8897_RS09100	716	88	0.106	-3.235	5.66719e-28	2172	32647	8.142	3.025	0.000232238	PblA
BQ8897_RS09105	109	10	0.074	-3.76	3.51341e-14	318	5041	8.249	3.044	2.91361e-07	hypothetical protein
BQ8897_RS09110	69	14	0.187	-2.422	1.25106e-07	161	2480	7.809	2.965	3.66247e-06	hypothetical protein
BQ8897_RS09115	219	48	0.203	-2.301	2.56491e-10	665	9753	7.792	2.962	0.000347104	hypothetical protein
BQ8897_RS09120	126	18	0.126	-2.991	1.7752e-11	150	2352	8.935	3.159	8.27101e-08	hypothetical protein
BQ8897_RS09125	69	8	0.073	-3.774	6.31909e-09	453	6548	7.744	2.953	0.000717559	hypothetical protein
BQ8897_RS09130	83	9	0.089	-3.493	7.48772e-10	318	5080	8.273	3.048	0.000715733	hypothetical protein
BQ8897_RS09135	147	16	0.079	-3.668	4.45232e-12	225	3488	8.484	3.085	3.60435e-08	hypothetical protein
BQ8897_RS09140	78	10	0.109	-3.2	1.476e-10	228	4070	9.405	3.233	1.72731e-08	hypothetical protein
BQ8897_RS09145	470	62	0.097	-3.364	1.17982e-21	1447	23313	8.96	3.164	0.000173872	phage major capsid protein
BQ8897_RS09150	258	35	0.096	-3.378	2.41435e-18	721	11480	9.083	3.183	0.000106994	DUF4355 domain-containing protein
BQ8897_RS09155	2879	2369	0.829	-0.271	0.353278	5516	52275	5.367	2.424	0.00790678	terminase
BQ8897_RS09160	116	58	0.508	-0.977	0.0117771	314	2697	5.389	2.43	1.2474e-05	hypothetical protein
BQ8897_RS09165	124	27	0.194	-2.366	2.92135e-08	303	3534	7.652	2.936	1.38822e-09	hypothetical protein
BQ8897_RS09170	28	3	0.099	-3.34	4.21085e-05	51	552	7.391	2.886	1.52822e-07	hypothetical protein
BQ8897_RS09175	21	5	0.184	-2.446	0.00117359	63	842	10.167	3.346	1.93523e-10	HNH endonuclease
BQ8897_RS09180	367	228	0.603	-0.73	0.000100792	588	3951	5.085	2.346	6.79147e-08	DUF1492 domain-containing protein
BQ8897_RS09185	39	31	0.779	-0.36	0.552803	84	441	3.865	1.95	0.00143297	hypothetical protein
BQ8897_RS09190	128	86	0.672	-0.573	0.0355403	430	1866	3.248	1.699	0.000226727	DUF1642 domain-containing protein
BQ8897_RS09195	56	29	0.496	-1.01	0.0471872	138	586	3.152	1.656	0.00234936	hypothetical protein
BQ8897_RS09200	69	41	0.526	-0.926	0.0358505	353	1775	3.875	1.954	1.23801e-05	class I SAM-dependent methyltransferase
BQ8897_RS09205	57	39	0.616	-0.7	0.148508	145	616	3.296	1.721	0.000922507	hypothetical protein
BQ8897_RS09210	30	13	0.436	-1.196	0.0327517	133	682	3.818	1.933	0.000163739	DUF3850 domain-containing protein
BQ8897_RS09215	46	23	0.411	-1.284	0.0181589	181	900	3.845	1.943	2.61711e-05	hypothetical protein
BQ8897_RS09220	6	4	0.439	-1.188	0.381298	4	25	5.316	2.41	0.108259	hypothetical protein
BQ8897_RS09225	28	13	0.438	-1.19	0.0660027	90	500	4.333	2.116	1.56283e-05	DUF1599 domain-containing protein
BQ8897_RS09230	38	17	0.469	-1.092	0.0616426	181	931	3.887	1.959	0.000107504	hypothetical protein
BQ8897_RS09235	53	23	0.366	-1.449	0.00465999	154	900	4.591	2.199	9.44676e-07	RusA family crossover junction endodeoxyribonuclease
BQ8897_RS09240	49	39	0.741	-0.433	0.436316	78	445	4.898	2.292	4.48203e-08	hypothetical protein
BQ8897_RS09245	108	61	0.508	-0.978	0.0044736	322	1833	4.442	2.151	9.27199e-07	hypothetical protein
BQ8897_RS09250	157	68	0.351	-1.511	0.000223038	457	2695	4.581	2.196	7.55534e-08	recombinase RecT
BQ8897_RS09255	22	7	0.252	-1.988	0.0126423	58	343	4.758	2.25	1.23801e-05	hypothetical protein
BQ8897_RS09260	20	10	0.305	-1.713	0.0600894	18	119	4.59	2.198	0.0149235	hypothetical protein
BQ8897_RS09265	62	27	0.373	-1.425	0.00194622	299	1825	4.709	2.235	4.40155e-07	DNA replication protein
BQ8897_RS09270	50	19	0.332	-1.591	0.00221921	184	1272	5.249	2.392	3.67942e-07	DnaD domain protein
BQ8897_RS09275	25	11	0.357	-1.487	0.0364768	52	297	4.391	2.135	0.00159775	hypothetical protein
BQ8897_RS09280	23	6	0.31	-1.688	0.0418803	13	74	4.703	2.234	0.00509217	hypothetical protein
BQ8897_RS09285	68	23	0.26	-1.943	0.000199629	220	1382	4.921	2.299	2.27342e-08	hypothetical protein
BQ8897_RS09290	218	105	0.369	-1.438	0.000148742	642	4397	5.344	2.418	6.4335e-11	DUF3102 domain-containing protein
BQ8897_RS09295	35	16	0.41	-1.286	0.0461784	64	336	4.097	2.035	0.000597213	XRE family transcriptional regulator
BQ8897_RS09300	939	1024	1.091	0.125	0.357516	1924	1962	1.023	0.033	0.91384	XRE family transcriptional regulator
BQ8897_RS09305	1323	1294	0.979	-0.031	0.799539	1450	1743	1.196	0.258	0.399344	ImmA/IrrE family metallo-endopeptidase
BQ8897_RS09310	3097	2156	0.695	-0.525	0.000365217	5393	6891	1.269	0.344	0.0449799	hypothetical protein
BQ8897_RS09315	1383	1424	1.026	0.037	0.83251	3633	7373	1.908	0.932	0.000505495	site-specific integrase
BQ8897_RS09320	2733	3055	1.118	0.161	0.0709953	5989	5957	0.988	-0.018	0.904902	nucleoid-associated protein%2C YbaB/EbfC family
BQ8897_RS09325	2509	3263	1.3	0.378	6.44894e-08	7279	8469	1.164	0.219	0.0126525	class I SAM-dependent methyltransferase
BQ8897_RS09330	978	574	0.588	-0.767	1.09176e-12	1461	1488	1.019	0.027	0.862861	NA
BQ8897_RS09335	573	309	0.544	-0.879	8.54201e-08	874	966	1.106	0.146	0.420644	3'-5' exonuclease
BQ8897_RS09340	5242	3686	0.702	-0.511	1.68458e-11	7170	7404	1.038	0.053	0.758668	DUF536 domain-containing protein
BQ8897_RS09345	1623	1620	1.002	0.002	0.988019	4267	3468	0.813	-0.299	0.0045468	NAD(P)/FAD-dependent oxidoreductase
BQ8897_RS09350	227	238	1.048	0.068	0.788092	998	741	0.752	-0.412	0.117763	DUF4931 domain-containing protein
BQ8897_RS09355	3557	8957	2.503	1.324	8.73878e-31	6279	3240	0.518	-0.949	9.35962e-19	30S ribosomal protein S14
BQ8897_RS09360	91	241	2.674	1.419	2.00153e-08	211	125	0.605	-0.725	0.101537	hypothetical protein
BQ8897_RS09365	1649	812	0.493	-1.021	2.22666e-33	3113	5119	1.645	0.718	1.99652e-06	aminotransferase class V-fold PLP-dependent enzyme
BQ8897_RS09370	3223	3245	1.006	0.009	0.933814	3973	3379	0.848	-0.237	0.0266625	tRNA (adenosine(37)-N6)-threonylcarbamoyltransferase complex transferase subunit TsaD
BQ8897_RS09375	1174	1279	1.089	0.123	0.358289	2210	1971	0.892	-0.166	0.150133	ribosomal-protein-alanine N-acetyltransferase
BQ8897_RS09380	2163	2563	1.184	0.243	0.00634802	2428	2027	0.832	-0.265	0.014326	tRNA (adenosine(37)-N6)-threonylcarbamoyltransferase complex dimerization subunit type 1 TsaB
BQ8897_RS09385	2296	2511	1.092	0.128	0.183095	4680	4201	0.907	-0.142	0.339712	hypothetical protein
BQ8897_RS09390	27504	28338	1.031	0.043	0.664004	54123	49663	0.918	-0.124	0.136443	ribonuclease J
BQ8897_RS09395	1068	1016	0.951	-0.072	0.74337	1148	1015	0.878	-0.188	0.224022	CHAP domain-containing protein
BQ8897_RS09400	84104	88636	1.053	0.075	0.145433	121049	71592	0.592	-0.757	8.73912e-20	type I glutamate--ammonia ligase
BQ8897_RS09405	21361	22386	1.048	0.068	0.330001	23976	14023	0.585	-0.773	3.2433e-16	MerR family transcriptional regulator
BQ8897_RS09410	177	207	1.236	0.305	0.574523	1191	1088	0.924	-0.114	0.616503	aromatic acid exporter family protein
BQ8897_RS09415	111863	126669	1.132	0.179	0.0748397	164095	118082	0.726	-0.463	3.96833e-06	phosphoglycerate kinase
BQ8897_RS09420	1396	2834	2.04	1.029	8.47817e-20	2386	4158	1.744	0.802	1.3947e-15	5'-nucleotidase%2C lipoprotein e(P4) family
BQ8897_RS09425	354110	349010	0.985	-0.022	0.878727	718369	565262	0.786	-0.348	1.34392e-05	type I glyceraldehyde-3-phosphate dehydrogenase
BQ8897_RS09430	203510	183235	0.901	-0.151	0.0394314	395573	334522	0.845	-0.244	0.0129847	elongation factor G
BQ8897_RS09435	41227	30408	0.738	-0.438	5.721e-10	86606	74250	0.858	-0.221	0.119701	30S ribosomal protein S7
BQ8897_RS09440	59516	43426	0.729	-0.455	2.06624e-18	133436	125654	0.943	-0.084	0.476409	30S ribosomal protein S12
BQ8897_RS09445	10407	9782	0.94	-0.089	0.196721	14677	13740	0.936	-0.096	0.232144	pur operon repressor
BQ8897_RS09450	3899	4209	1.078	0.108	0.428053	7039	6454	0.918	-0.123	0.173252	3'-5' exoribonuclease YhaM
BQ8897_RS09455	3215	3360	1.045	0.063	0.436175	8509	9034	1.063	0.088	0.321367	DNA recombination protein RmuC
BQ8897_RS09460	1474	1636	1.109	0.149	0.100224	1581	1564	0.989	-0.015	0.91356	thiamine diphosphokinase
BQ8897_RS09465	2915	3264	1.12	0.164	0.0555351	7148	6533	0.92	-0.12	0.433904	ribulose-phosphate 3-epimerase
BQ8897_RS09470	4323	5120	1.185	0.245	0.00166394	10321	8997	0.877	-0.189	0.184521	ribosome small subunit-dependent GTPase A
BQ8897_RS09475	2185	2253	1.039	0.055	0.823561	7322	6018	0.824	-0.279	0.00304099	rRNA (guanine-N1)-methyltransferase
BQ8897_RS09480	3629	3620	0.996	-0.006	0.962827	7948	6045	0.763	-0.39	0.0148992	16S rRNA (adenine(1518)-N(6)/adenine(1519)-N(6))-dimethyltransferase RsmA
BQ8897_RS09485	1221	1308	1.073	0.102	0.372751	3151	2293	0.731	-0.451	0.00309388	hypothetical protein
BQ8897_RS09490	1642	1693	1.026	0.038	0.806083	4063	3181	0.778	-0.362	0.0708837	ribonuclease M5
BQ8897_RS09495	2005	2261	1.127	0.172	0.096827	3194	2432	0.771	-0.375	0.0527949	TatD family deoxyribonuclease
BQ8897_RS09500	1185	3803	3.214	1.684	8.41208e-41	2432	3616	1.503	0.588	0.00135158	hypothetical protein
BQ8897_RS09505	717	2342	3.26	1.705	2.00438e-67	1850	2852	1.551	0.634	0.000364762	hypothetical protein
BQ8897_RS09510	3368	10951	3.237	1.695	1.31849e-62	5535	8530	1.546	0.629	9.62287e-08	DUF2974 domain-containing protein
BQ8897_RS09515	483	1681	3.494	1.805	1.01731e-32	1235	1860	1.513	0.598	0.000420029	DUF1310 domain-containing protein
BQ8897_RS09520	21097	23524	1.115	0.157	0.00179401	42126	39392	0.935	-0.097	0.176716	D-alanyl-lipoteichoic acid biosynthesis protein DltD
BQ8897_RS09525	3019	3398	1.126	0.171	0.0333155	2845	2502	0.881	-0.182	0.20607	D-alanine--poly(phosphoribitol) ligase subunit 2
BQ8897_RS09530	13053	15256	1.168	0.224	0.0212945	32647	32848	1.008	0.011	0.904902	D-alanyl-lipoteichoic acid biosynthesis protein DltB
BQ8897_RS09535	20083	23273	1.16	0.214	0.000148021	41275	41877	1.019	0.028	0.858508	D-alanine--poly(phosphoribitol) ligase
BQ8897_RS09540	308	421	1.355	0.438	0.0953446	992	1128	1.167	0.223	0.408231	teichoic acid D-Ala incorporation-associated protein DltX
BQ8897_RS09545	8304	10344	1.245	0.316	3.69811e-05	18510	19358	1.069	0.097	0.66042	two-component sensor histidine kinase
BQ8897_RS09550	6228	7931	1.273	0.349	1.52099e-07	11387	11182	1.009	0.012	0.959888	DNA-binding response regulator
BQ8897_RS09555	30977	25843	0.835	-0.26	2.73025e-06	34632	28625	0.817	-0.292	0.0142198	50S ribosomal protein L34
BQ8897_RS09560	4791	3318	0.692	-0.53	6.78999e-16	10035	11144	1.111	0.152	0.194143	membrane protein
BQ8897_RS09565	8	10	1.285	0.362	0.756252	95	162	1.709	0.773	0.0365776	IS30-like element ISSag9 family transposase
BQ8897_RS09570	4213	2758	0.635	-0.655	1.895e-05	4680	6290	1.342	0.424	0.00635164	glycine/betaine ABC transporter permease
BQ8897_RS09575	2723	1820	0.652	-0.616	1.26533e-05	3115	4387	1.41	0.496	0.000231747	glycine betaine/L-proline ABC transporter ATP-binding protein
BQ8897_RS09580	0	0	0.547	-0.87	0.889661	4	15	3.692	1.884	0.145703	hypothetical protein
BQ8897_RS09585	100	73	0.735	-0.445	0.139259	261	516	1.959	0.97	0.000279424	phosphoketolase family protein
BQ8897_RS09590	144	142	0.993	-0.01	0.977157	251	372	1.473	0.558	0.0309923	L-ascorbate 6-phosphate lactonase
BQ8897_RS09595	3001	1038	0.346	-1.531	4.09476e-76	6599	8580	1.301	0.38	4.77535e-07	transcription antiterminator
BQ8897_RS09600	10	7	0.679	-0.559	0.697634	24	34	1.48	0.566	0.483967	hypothetical protein
BQ8897_RS09605	16	19	1.241	0.311	0.71147	32	66	2.025	1.018	0.0983401	carbohydrate kinase
BQ8897_RS09610	17	18	1.118	0.161	0.855331	30	45	1.544	0.627	0.392948	amidohydrolase
BQ8897_RS09615	17	17	1.002	0.003	0.9992	34	38	1.117	0.16	0.835143	PTS galactitol transporter subunit IIC
BQ8897_RS09620	340	338	0.996	-0.006	0.98409	519	431	0.829	-0.27	0.194498	dihydrofolate reductase
BQ8897_RS09625	119	145	1.22	0.287	0.347412	177	140	0.782	-0.354	0.352378	hypothetical protein
BQ8897_RS09630	702	676	0.961	-0.058	0.713675	1482	2046	1.381	0.466	0.000161817	LacI family DNA-binding transcriptional regulator
BQ8897_RS09635	26	31	1.185	0.245	0.698524	70	168	2.411	1.27	0.0129847	transaldolase
BQ8897_RS09640	24	27	1.122	0.166	0.812307	104	259	2.428	1.279	0.000158465	L-ribulose-5-phosphate 4-epimerase
BQ8897_RS09645	18	29	1.628	0.703	0.293418	64	199	2.982	1.576	0.000134787	L-xylulose 5-phosphate 3-epimerase
BQ8897_RS09650	16	16	1.012	0.017	0.988019	38	133	3.205	1.68	0.00568254	3-keto-L-gulonate-6-phosphate decarboxylase
BQ8897_RS09655	9	8	0.895	-0.16	0.889661	33	112	3.359	1.748	0.000339273	PTS ascorbate transporter subunit IIA
BQ8897_RS09660	7	10	1.285	0.362	0.772535	15	62	4.268	2.094	0.00288519	PTS ascorbate transporter subunit IIB
BQ8897_RS09665	23	23	0.976	-0.035	0.968761	128	584	4.434	2.149	4.04086e-15	PTS ascorbate transporter subunit IIC
BQ8897_RS09670	3452	4012	1.161	0.215	0.117473	8350	6515	0.781	-0.356	0.00369517	hypothetical protein
BQ8897_RS09675	100	174	1.744	0.802	0.0299411	433	599	1.405	0.491	0.0687866	hypothetical protein
BQ8897_RS09680	25378	33688	1.329	0.41	2.64013e-09	27060	14724	0.539	-0.892	4.52985e-13	adenylosuccinate synthetase
BQ8897_RS09685	3514	6565	1.871	0.904	8.34674e-08	9599	13199	1.372	0.457	0.0333012	PTS sugar transporter subunit IIC
BQ8897_RS09690	1197	1041	0.867	-0.205	0.0592908	2878	3741	1.3	0.379	5.28651e-05	DNA-binding protein
BQ8897_RS09695	5746	7058	1.229	0.297	0.00256563	10234	7736	0.756	-0.403	2.78796e-07	bifunctional glutamate--cysteine ligase GshA/glutathione synthetase GshB
BQ8897_RS09700	1157	1421	1.23	0.299	0.0366684	2871	2471	0.877	-0.189	0.439586	hypothetical protein
BQ8897_RS09705	4122	5143	1.249	0.321	0.00104033	6744	5101	0.775	-0.368	0.11154	hypothetical protein
BQ8897_RS09710	4299	3918	0.913	-0.131	0.132914	7741	6071	0.789	-0.341	0.0309702	redox-regulated molecular chaperone Hsp33
BQ8897_RS09715	6200	5106	0.825	-0.277	0.000899455	13702	10582	0.775	-0.368	0.0165991	tRNA dihydrouridine synthase DusB
BQ8897_RS09720	1669	1499	0.9	-0.152	0.150977	3176	2908	0.917	-0.125	0.244191	deoxynucleoside kinase
BQ8897_RS09725	1724	1707	0.987	-0.018	0.899522	3611	3204	0.892	-0.165	0.277835	N-acetyltransferase
BQ8897_RS09730	11723	13825	1.18	0.238	0.000450666	20934	20917	1	0	0.998264	ATP-dependent Clp protease ATP-binding subunit
BQ8897_RS09735	947	1218	1.286	0.363	0.000894248	1735	1748	1.019	0.028	0.89962	CtsR family transcriptional regulator
BQ8897_RS09740	4694	5570	1.187	0.247	0.00668798	5825	4051	0.695	-0.526	1.1556e-06	hypothetical protein
BQ8897_RS09745	57878	45407	0.784	-0.351	1.29061e-09	97322	77226	0.793	-0.334	1.67687e-05	elongation factor Ts
BQ8897_RS09750	105236	80400	0.764	-0.388	7.48772e-10	143279	116116	0.809	-0.307	5.95792e-05	30S ribosomal protein S2
BQ8897_RS09755	9461	23489	2.477	1.309	2.29209e-46	16476	4311	0.27	-1.887	5.11062e-17	peroxiredoxin
BQ8897_RS09760	26637	64977	2.438	1.285	6.71754e-52	38255	10030	0.27	-1.892	6.76983e-18	alkyl hydroperoxide reductase subunit F
BQ8897_RS09770	1574	1872	1.191	0.252	0.0104582	4366	5780	1.339	0.421	0.00894261	sodium:proton antiporter
BQ8897_RS09775	25	63	2.822	1.497	0.0185833	56	97	1.823	0.867	0.120692	hypothetical protein
BQ8897_RS09780	2328	2358	1.012	0.018	0.889661	5223	8669	1.641	0.714	3.40391e-05	LD-carboxypeptidase
BQ8897_RS09785	3520	33848	9.618	3.266	0	6484	35448	5.474	2.453	1.50452e-146	endopeptidase
BQ8897_RS09790	3258	2394	0.736	-0.442	2.84964e-08	7064	3851	0.539	-0.891	3.76256e-12	gfo/Idh/MocA family oxidoreductase
BQ8897_RS09795	987	915	0.93	-0.105	0.454158	2373	2224	0.962	-0.056	0.836524	MFS transporter
BQ8897_RS09800	1	2	3.213	1.684	0.478846	12	26	2.289	1.195	0.248375	hypothetical protein
BQ8897_RS09805	1452	2086	1.437	0.523	7.66361e-08	3455	3287	0.955	-0.067	0.726677	Crp/Fnr family transcriptional regulator
BQ8897_RS09810	5515	7912	1.433	0.519	6.63473e-11	9720	8116	0.833	-0.263	0.0103001	peptide deformylase
BQ8897_RS09815	1490	1200	0.804	-0.314	0.000371824	2322	2150	0.926	-0.11	0.358022	transcriptional regulator
BQ8897_RS09820	57	69	1.218	0.285	0.580764	128	234	1.82	0.864	0.00513561	heparinase II/III-like protein
BQ8897_RS09825	36	54	1.449	0.535	0.314856	96	129	1.345	0.428	0.309763	PTS N-acetylglucosamine transporter subunit IIBC
BQ8897_RS09830	53	59	1.132	0.178	0.738814	76	111	1.44	0.526	0.242969	PTS mannose/fructose/sorbose/N-acetylgalactosamine transporter subunit IIC
BQ8897_RS09835	18	19	1.124	0.169	0.868335	41	56	1.441	0.527	0.445871	PTS system mannose/fructose/N-acetylgalactosamine-transporter subunit IIB
BQ8897_RS09840	38	45	1.171	0.228	0.729803	86	130	1.528	0.612	0.190514	glucuronyl hydrolase
BQ8897_RS09845	8	11	1.41	0.495	0.661126	8	20	2.305	1.205	0.259519	PTS mannose transporter subunit IIA
BQ8897_RS09850	123	162	1.331	0.412	0.0993162	318	1564	4.794	2.261	3.06638e-24	gluconate 5-dehydrogenase
BQ8897_RS09855	50	63	1.265	0.339	0.519226	96	419	4.372	2.128	5.35249e-16	hypothetical protein
BQ8897_RS09860	77	108	1.391	0.476	0.193907	173	737	4.341	2.118	3.46206e-20	sugar kinase
BQ8897_RS09865	55	72	1.326	0.408	0.419128	135	478	3.693	1.885	2.45935e-08	bifunctional 2-keto-4-hydroxyglutarate aldolase/2-keto-3-deoxy-6-phosphogluconate aldolase
BQ8897_RS09870	176	14008	81.008	6.34	1.04862e-191	648	60611	97.314	6.605	1.6094e-219	hypothetical protein
BQ8897_RS09875	2021	1736	0.859	-0.219	0.0252014	3927	3044	0.774	-0.37	0.00243538	hypothetical protein
BQ8897_RS09880	950	827	0.868	-0.204	0.249951	1730	1128	0.65	-0.623	0.00160646	MarR family transcriptional regulator
BQ8897_RS09885	15299	16928	1.108	0.148	0.0271155	29574	25428	0.859	-0.219	0.00278279	PolC-type DNA polymerase III
BQ8897_RS09890	996	1308	1.309	0.388	0.00651438	2705	1866	0.692	-0.531	0.00361398	N-acetylmuramoyl-L-alanine amidase
BQ8897_RS09895	16888	15683	0.93	-0.105	0.201811	34401	31457	0.914	-0.13	0.120308	proline--tRNA ligase
BQ8897_RS09900	6621	6241	0.943	-0.085	0.256307	10767	10515	0.976	-0.035	0.704656	RIP metalloprotease RseP
BQ8897_RS09905	2399	2293	0.956	-0.065	0.624689	7389	7351	0.998	-0.002	0.989693	phosphatidate cytidylyltransferase
BQ8897_RS09910	2700	2753	1.019	0.027	0.817387	6327	6672	1.058	0.081	0.624927	isoprenyl transferase
BQ8897_RS09915	26539	34432	1.295	0.373	5.27537e-05	46163	32172	0.698	-0.519	6.93182e-15	preprotein translocase subunit YajC
BQ8897_RS09920	1287	1548	1.206	0.27	0.109843	3751	2467	0.66	-0.599	1.96436e-05	thiol reductase thioredoxin
BQ8897_RS09925	0	1	3.512	1.812	0.766153	5	17	3.263	1.706	0.18166	NA
BQ8897_RS09930	50	41	0.84	-0.252	0.655467	137	273	1.957	0.968	0.00292394	NADP-dependent malic enzyme
BQ8897_RS09935	26	26	0.982	-0.027	0.971348	109	271	2.481	1.311	1.61142e-05	L-malate permease
BQ8897_RS09940	684	570	0.832	-0.265	0.0766949	1582	1522	0.964	-0.053	0.757217	sensor histidine kinase
BQ8897_RS09945	197	135	0.688	-0.539	0.00739534	483	528	1.098	0.135	0.607759	two-component system response regulator DcuR
BQ8897_RS09950	6014	7450	1.237	0.307	3.69525e-05	9990	7052	0.706	-0.502	5.99305e-09	UDP-glucose 4-epimerase GalE
BQ8897_RS09955	951	662	0.694	-0.528	1.68369e-06	2319	1858	0.804	-0.315	0.0362891	alpha-glucosidase
BQ8897_RS09960	5551	5572	1.002	0.003	0.977131	6463	5911	0.929	-0.106	0.616066	sn-glycerol-3-phosphate ABC transporter ATP-binding protein UgpC
BQ8897_RS09965	1156	1370	1.184	0.243	0.0336073	2617	2297	0.877	-0.189	0.0713065	Fis family transcriptional regulator
BQ8897_RS09970	319	317	0.994	-0.009	0.976475	699	772	1.105	0.144	0.533769	aldose 1-epimerase family protein
BQ8897_RS09975	481	464	0.965	-0.051	0.80253	696	730	1.047	0.066	0.762356	tagatose 1%2C6-diphosphate aldolase
BQ8897_RS09980	475	490	1.037	0.052	0.830008	663	710	1.07	0.097	0.607544	tagatose-6-phosphate kinase
BQ8897_RS09985	1014	1028	1.014	0.02	0.890904	160	177	1.098	0.135	0.735243	NA
BQ8897_RS09990	78	50	0.647	-0.628	0.114101	213	337	1.586	0.666	0.0136278	galactose-6-phosphate isomerase
BQ8897_RS09995	66	37	0.553	-0.855	0.0336073	71	79	1.098	0.135	0.802317	NA
BQ8897_RS10000	3368	2162	0.642	-0.64	1.202e-08	4680	3303	0.711	-0.491	0.00464869	exo-alpha-sialidase
BQ8897_RS10005	25	22	0.841	-0.25	0.734107	47	68	1.416	0.502	0.389061	NA
BQ8897_RS10010	19	15	0.802	-0.319	0.733087	29	49	1.636	0.71	0.29414	PTS fructose transporter subunit IIB
BQ8897_RS10015	13	8	0.573	-0.805	0.384855	20	40	2.116	1.082	0.239977	PTS galactose transporter subunit IIA
BQ8897_RS10020	629	770	1.219	0.286	0.0542316	1259	931	0.742	-0.431	0.00539721	DeoR/GlpR transcriptional regulator
BQ8897_RS10025	72	53	0.656	-0.607	0.230719	200	529	2.657	1.41	3.08597e-07	histidine triad protein
BQ8897_RS10030	19	13	0.548	-0.869	0.300678	55	193	3.529	1.819	1.08098e-06	adhesion protein
BQ8897_RS10035	1576	1770	1.123	0.167	0.0953446	3042	2578	0.853	-0.229	0.139118	D-tyrosyl-tRNA(Tyr) deacylase
BQ8897_RS10040	5983	6410	1.072	0.101	0.210038	11317	10073	0.89	-0.168	0.018725	bifunctional (p)ppGpp synthetase/guanosine-3'%2C5'-bis(diphosphate) 3'-pyrophosphohydrolase
BQ8897_RS10045	1790	846	0.477	-1.068	4.04291e-18	2294	3199	1.449	0.535	0.0986164	bifunctional 2'%2C3'-cyclic-nucleotide 2'-phosphodiesterase/3'-nucleotidase
BQ8897_RS10050	1631	2002	1.23	0.299	0.0117134	3355	2795	0.843	-0.247	0.180185	class Ib ribonucleoside-diphosphate reductase assembly flavoprotein NrdI
BQ8897_RS10055	4788	5677	1.19	0.251	0.0499668	6162	4831	0.791	-0.338	0.0338243	peptidase M42
BQ8897_RS10060	2015	2463	1.222	0.289	0.00243745	3853	3153	0.827	-0.273	0.201985	zeta toxin
BQ8897_RS10065	635	723	1.136	0.184	0.193226	1001	1091	1.09	0.124	0.551715	iron ABC transporter substrate-binding protein
BQ8897_RS10070	443	483	1.091	0.126	0.444795	976	1048	1.075	0.105	0.585345	DNA-binding response regulator
BQ8897_RS10075	443	500	1.127	0.172	0.340477	1299	1594	1.226	0.294	0.0901671	sensor histidine kinase
BQ8897_RS10080	29	23	0.757	-0.403	0.557917	75	309	4.118	2.042	5.46678e-11	PTS mannose transporter subunit IID
BQ8897_RS10085	28	22	0.754	-0.408	0.603156	46	175	3.828	1.937	5.74181e-05	PTS mannose/fructose/sorbose/N-acetylgalactosamine transporter subunit IIC
BQ8897_RS10090	10	14	1.373	0.458	0.647165	43	187	4.252	2.088	1.57653e-06	PTS sorbose transporter subunit IIB
BQ8897_RS10095	14	17	1.23	0.299	0.74337	39	159	4.117	2.041	2.54714e-06	PTS mannose transporter subunit IIA
BQ8897_RS10100	80	273	3.613	1.853	4.75677e-06	447	5396	12.303	3.621	1.99945e-62	alanine racemase
BQ8897_RS10105	3	1	0.426	-1.23	0.665071	14	20	1.348	0.431	0.681816	hypothetical protein
BQ8897_RS10110	789	2953	3.758	1.91	1.89143e-47	1589	10012	6.337	2.664	1.40137e-119	membrane protein
BQ8897_RS10115	995	3374	3.395	1.764	9.52606e-64	2083	12198	5.847	2.548	1.14511e-204	ABC transporter ATP-binding protein
BQ8897_RS10120	246	799	3.247	1.699	8.23111e-30	607	3760	6.194	2.631	2.73929e-114	hypothetical protein
BQ8897_RS10125	8	6	0.768	-0.381	0.831128	7	13	1.899	0.925	0.475178	ABC transporter ATP-binding protein
BQ8897_RS10130	1196	4491	3.755	1.909	2.1349e-48	3300	15443	4.715	2.237	2.77432e-90	GHKL domain-containing protein
BQ8897_RS10135	377	1748	4.698	2.232	1.7592e-32	1027	4098	4.012	2.004	6.08359e-72	DNA-binding response regulator
BQ8897_RS10140	18	51	2.795	1.483	0.113466	17	91	5.27	2.398	5.73031e-05	NA
BQ8897_RS10145	445	433	0.955	-0.066	0.793943	570	807	1.406	0.492	0.0797924	RgfB protein
BQ8897_RS10150	1351	1161	0.82	-0.286	0.221784	1605	1816	1.15	0.201	0.538856	PTS glucose transporter subunit IIABC
BQ8897_RS10155	1476	1837	1.245	0.316	0.00786027	3507	4088	1.164	0.219	0.0687866	histidine kinase
BQ8897_RS10160	524	730	1.389	0.474	0.000268726	1185	1286	1.088	0.122	0.444827	DNA-binding response regulator
BQ8897_RS10165	96	94	0.983	-0.025	0.95395	258	596	2.305	1.205	5.72545e-05	phosphate transport system regulatory protein PhoU
BQ8897_RS10170	97	84	0.853	-0.23	0.510619	261	690	2.646	1.404	9.19726e-10	phosphate ABC transporter ATP-binding protein
BQ8897_RS10175	82	60	0.699	-0.517	0.193537	337	1084	3.242	1.697	1.5172e-15	phosphate ABC transporter%2C permease protein PstA
BQ8897_RS10180	81	57	0.656	-0.609	0.118132	198	638	3.213	1.684	1.01158e-13	phosphate ABC transporter permease subunit PstC
BQ8897_RS10185	85	67	0.736	-0.443	0.243722	194	655	3.388	1.76	6.42776e-10	phosphate-binding protein
BQ8897_RS10190	1270	1195	0.939	-0.09	0.681133	3357	3030	0.901	-0.151	0.200102	NA
BQ8897_RS10195	1972	1738	0.881	-0.183	0.0663942	3385	2868	0.845	-0.243	0.0513815	16S rRNA (uracil(1498)-N(3))-methyltransferase
BQ8897_RS10200	2442	2127	0.872	-0.198	0.0482329	3588	3204	0.887	-0.174	0.284178	50S ribosomal protein L11 methyltransferase
BQ8897_RS10205	1028	974	0.946	-0.08	0.600451	723	612	0.847	-0.239	0.170708	hypothetical protein
BQ8897_RS10210	338	550	1.626	0.702	0.000651385	656	545	0.831	-0.267	0.153333	MerR family transcriptional regulator
BQ8897_RS10215	1572	1408	0.895	-0.159	0.165679	892	667	0.751	-0.413	0.0131167	N-acetyltransferase
BQ8897_RS10220	1039	867	0.835	-0.261	0.0280158	1478	1162	0.788	-0.344	0.038074	NUDIX domain-containing protein
BQ8897_RS10225	363	301	0.834	-0.261	0.285879	425	303	0.714	-0.486	0.0494709	hypothetical protein
BQ8897_RS10230	1303	1090	0.836	-0.259	0.00605784	2401	2064	0.862	-0.215	0.160082	DUF3013 domain-containing protein
BQ8897_RS10235	895	906	1.012	0.017	0.907239	1512	1152	0.757	-0.402	0.027593	N-acetyltransferase
BQ8897_RS10240	2458	2250	0.915	-0.128	0.24433	4277	3600	0.842	-0.248	0.0043068	replication-associated recombination protein A
BQ8897_RS10245	66045	94245	1.434	0.52	5.43906e-06	135619	111241	0.806	-0.311	0.147723	hypothetical protein
BQ8897_RS10255	313	281	0.907	-0.14	0.614277	720	808	1.085	0.118	0.71428	site-specific integrase
BQ8897_RS10260	7	3	0.47	-1.09	0.465104	22	91	3.691	1.884	0.00211566	DUF771 domain-containing protein
BQ8897_RS10265	332	770	2.375	1.248	8.84317e-08	624	1623	2.639	1.4	1.40154e-11	hypothetical protein
BQ8897_RS10270	120	52	0.325	-1.622	0.000439621	293	1042	3.244	1.698	1.51145e-06	cell wall anchor
BQ8897_RS10275	34	10	0.304	-1.716	0.00483761	151	679	4.324	2.112	2.28175e-09	hypothetical protein
BQ8897_RS10280	134	59	0.369	-1.44	0.000147367	313	1211	3.609	1.851	5.27323e-08	CHAP domain-containing protein
BQ8897_RS10285	16097	20615	1.286	0.363	8.18268e-07	26869	23451	0.869	-0.202	0.154653	membrane protein
BQ8897_RS10290	291	185	0.626	-0.675	0.000704713	874	2951	3.098	1.631	7.68903e-08	hypothetical protein
BQ8897_RS10295	308	200	0.636	-0.652	0.00229402	1007	3275	3.057	1.612	6.90992e-10	conjugal transfer protein
BQ8897_RS10300	36	15	0.415	-1.268	0.0209623	113	513	4.374	2.129	7.89596e-09	conjugal transfer protein
BQ8897_RS10305	15	7	0.472	-1.082	0.368276	30	155	4.903	2.294	1.96358e-05	hypothetical protein
BQ8897_RS10310	60	29	0.528	-0.923	0.0575583	273	1219	4.22	2.077	2.47523e-10	conjugal transfer protein
BQ8897_RS10315	926	1052	1.13	0.176	0.42249	1688	3703	2.213	1.146	8.86608e-09	Txe/YoeB family addiction module toxin
BQ8897_RS10320	289	308	1.134	0.181	0.769989	650	1351	2.13	1.091	0.00100594	type II toxin-antitoxin system prevent-host-death family antitoxin
BQ8897_RS10325	15	4	0.194	-2.364	0.0327577	40	181	4.17	2.06	0.00424118	hypothetical protein
BQ8897_RS10330	43	19	0.396	-1.338	0.0124565	112	422	3.223	1.688	0.000197226	hypothetical protein
BQ8897_RS10335	53	15	0.272	-1.878	0.00012231	129	501	3.335	1.738	0.00033204	hypothetical protein
BQ8897_RS10340	2672	1509	0.568	-0.816	7.04514e-10	3711	4210	1.136	0.184	0.445012	hypothetical protein
BQ8897_RS10345	3274	1906	0.597	-0.744	0.000829171	8049	9909	1.25	0.322	0.229391	transporter
BQ8897_RS10350	3	1	0.495	-1.016	0.665071	33	108	2.999	1.585	0.0133715	XRE family transcriptional regulator
BQ8897_RS10355	8	6	0.589	-0.764	0.579496	50	202	3.723	1.896	0.0010044	hypothetical protein
BQ8897_RS10360	65	35	0.472	-1.084	0.0252613	170	496	2.67	1.417	0.00036882	XRE family transcriptional regulator
BQ8897_RS10365	197	67	0.281	-1.829	3.86629e-07	662	2611	3.169	1.664	6.85658e-05	cell division protein FtsK
BQ8897_RS10370	113	41	0.326	-1.617	1.10824e-05	304	1058	2.817	1.494	0.0029448	hypothetical protein
BQ8897_RS10375	33	8	0.223	-2.167	0.00175113	41	158	2.917	1.545	0.0458592	hypothetical protein
BQ8897_RS10380	621	226	0.288	-1.797	3.07037e-10	1848	6846	3.155	1.658	5.08534e-07	cell wall surface anchor protein
BQ8897_RS10385	235	137	0.53	-0.915	0.00144736	645	2125	2.932	1.552	2.11868e-05	hypothetical protein
BQ8897_RS10390	10	6	0.546	-0.873	0.416649	19	81	3.961	1.986	0.0110649	hypothetical protein
BQ8897_RS10395	10	3	0.396	-1.337	0.274535	53	223	3.849	1.945	0.000105686	hypothetical protein
BQ8897_RS10400	0	0	0.571	-0.807	0.89601	1	6	8.087	3.016	0.212401	hypothetical protein
BQ8897_RS10405	8	7	1.001	0.002	1	30	93	3.037	1.603	0.0420907	XRE family transcriptional regulator
BQ8897_RS10410	456	511	1.134	0.182	0.584656	1875	2070	1.132	0.179	0.371643	XRE family transcriptional regulator
BQ8897_RS10415	508	509	1.001	0.001	0.997309	1012	1065	1.069	0.096	0.649416	XRE family transcriptional regulator
BQ8897_RS10420	331	311	0.97	-0.044	0.9131	2080	2481	1.239	0.309	0.168707	ImmA/IrrE family metallo-endopeptidase
BQ8897_RS10425	339	435	1.283	0.36	0.016585	450	368	0.818	-0.29	0.263593	hypothetical protein
BQ8897_RS10430	104	154	1.571	0.651	0.200534	64	50	0.769	-0.379	0.539674	hypothetical protein
BQ8897_RS10435	57	69	1.3	0.379	0.587223	264	252	0.958	-0.062	0.842594	type II toxin-antitoxin system antitoxin%2C RelB/DinJ family
BQ8897_RS10440	7576	10347	1.364	0.448	1.66383e-11	16970	17469	1.025	0.036	0.797251	hypothetical protein
BQ8897_RS10445	269	245	0.905	-0.144	0.536367	675	936	1.357	0.441	0.104185	ISL3 family transposase
BQ8897_RS10450	331	287	0.854	-0.228	0.376635	698	868	1.235	0.304	0.302515	mercury(II) reductase
BQ8897_RS10455	46	43	0.961	-0.058	0.926304	153	196	1.234	0.303	0.513301	Hg(II)-responsive transcriptional regulator
BQ8897_RS10460	1444	387	0.273	-1.871	1.45336e-28	3230	7791	2.453	1.295	2.3139e-05	divalent metal cation transporter
BQ8897_RS10465	110	78	0.822	-0.283	0.680835	521	930	1.936	0.953	0.00854921	ABC transporter permease
BQ8897_RS10470	381	310	0.896	-0.159	0.734107	832	1088	1.321	0.402	0.115369	ABC transporter ATP-binding protein
BQ8897_RS10475	84	61	0.76	-0.396	0.522857	90	106	1.164	0.219	0.646754	YydF family exported signaling peptide
[truncated: 185 more rows]

## Sheet: Supp Table S1B
Table S1B: BM110 CovRD53A up-regulated genes (Log2 FC > 1, adjusted p-value < 0.005)
(1) yellow shading : mobile elements (prophage, ICE) with clusters of significant differential regulated genes.
(2) grey shading : annotated features with less than 10 normalized counts
(3) red : up-regulated gene (Log2 FC > 1); green : down-regulated gene (Log2 FC < -1)
(4) blue : significant statistical difference (adjusted p-value < 0.005)
NCBI_ID (1)	Mean Normalized Count BM110 (2)	Mean Normalized Count CovRD53A (2)	FC D53A vs WT	Log2 FC D53A vs WT (3)	Adjusted p-value (4)	NCBI_Product_annotation
BQ8897_RS10700	458	114489	247.524	7.951	0	pathogenicity protein
BQ8897_RS01270	323	60711	187.007	7.547	0	hypothetical protein
BQ8897_RS04945	67	10984	164.288	7.36	0	hypothetical protein
BQ8897_RS04950	51	6166	123.879	6.953	1.95215e-149	hypothetical protein
BQ8897_RS02690	402	45786	114.072	6.834	0	alpha/beta hydrolase
BQ8897_RS08065	51	4591	92.278	6.528	3.39932e-220	DUF4956 domain-containing protein
BQ8897_RS08060	196	16144	82.741	6.371	0	hypothetical protein
BQ8897_RS08045	16	1241	82.326	6.363	2.11542e-88	hypothetical protein
BQ8897_RS08050	194	15879	81.959	6.357	0	glycosyltransferase family 2 protein
BQ8897_RS08070	58	4668	81.746	6.353	1.43727e-276	VTC domain-containing protein
BQ8897_RS09870	176	14008	81.008	6.34	1.04862e-191	hypothetical protein
BQ8897_RS08055	455	35555	78.007	6.286	0	hypothetical protein
BQ8897_RS02910	1251	70065	55.8	5.802	0	NA
BQ8897_RS02625	810	27132	33.577	5.069	3.74192e-230	hypothetical protein
BQ8897_RS04215	97	2621	27.146	4.763	3.12838e-188	DNA/RNA non-specific endonuclease
BQ8897_RS04095	63	1639	25.757	4.687	9.49057e-130	acyl carrier protein
BQ8897_RS04105	721	17296	23.755	4.57	8.27478e-195	ABC transporter ATP-binding protein
BQ8897_RS04085	161	3765	23.568	4.559	2.32323e-67	hypothetical protein
BQ8897_RS04110	654	15277	23.231	4.538	1.39058e-208	ABC transporter permease
BQ8897_RS04080	135	3133	23.106	4.53	1.06344e-144	hypothetical protein
BQ8897_RS05875	18	398	22.601	4.498	2.73657e-46	fibronectin-binding protein
BQ8897_RS04120	1055	23645	22.271	4.477	3.22567e-285	aminomethyl transferase family protein
BQ8897_RS04125	3063	67688	21.907	4.453	0	hypothetical protein
BQ8897_RS04100	314	6836	21.46	4.424	8.91703e-154	beta-hydroxyacyl-ACP dehydratase
BQ8897_RS04115	1747	37935	21.386	4.419	5.67743e-293	hypothetical protein
BQ8897_RS04090	365	7659	20.69	4.371	1.9933e-154	SDR family oxidoreductase
BQ8897_RS04135	755	15422	20.284	4.342	0	hypothetical protein
BQ8897_RS04130	1395	27842	19.922	4.316	0	hypothetical protein
BQ8897_RS03990	574	5928	10.331	3.369	0	YSIRK-targeted surface antigen transcriptional regulator
BQ8897_RS05655	2506	25794	10.292	3.363	9.57388e-232	CPBP family intramembrane metalloprotease
BQ8897_RS05295	431	4297	9.876	3.304	3.58409e-166	hypothetical protein
BQ8897_RS03985	236	2301	9.755	3.286	3.6641e-118	NA
BQ8897_RS04000	86	836	9.708	3.279	7.88506e-67	hypothetical protein
BQ8897_RS09785	3520	33848	9.618	3.266	0	endopeptidase
BQ8897_RS04635	387	3662	9.459	3.242	1.80717e-166	cell wall surface anchor
BQ8897_RS04630	1061	9855	9.276	3.214	6.52524e-234	NA
BQ8897_RS02070	20	146	8.34	3.06	1.45144e-06	isoprenylcysteine carboxyl methyltransferase
BQ8897_RS03995	471	3694	7.832	2.969	1.04407e-169	cell wall surface anchor protein
BQ8897_RS03040	4071	31522	7.744	2.953	0	NA
BQ8897_RS04010	40	293	7.601	2.926	6.47652e-15	class C sortase
BQ8897_RS04005	61	463	7.487	2.904	2.3624e-41	class C sortase
BQ8897_RS03975	387	2749	7.099	2.828	8.92514e-174	NA
BQ8897_RS04015	203	1397	6.769	2.759	3.73059e-73	cell wall surface anchor protein
BQ8897_RS02590	474	3047	6.459	2.691	4.94396e-59	DUF1361 domain-containing protein
BQ8897_RS03870	30	187	6.329	2.662	5.88759e-13	NA
BQ8897_RS04625	1197	7018	5.9	2.561	3.40673e-75	membrane protein
BQ8897_RS04020	76	446	5.846	2.547	6.24699e-36	class C sortase
BQ8897_RS01330	1805	9790	5.429	2.441	9.4865e-267	D-alanyl-D-alanine carboxypeptidase
BQ8897_RS01715	45	233	5.415	2.437	5.78296e-08	hypothetical protein
BQ8897_RS01710	25	123	4.927	2.301	8.97685e-06	hypothetical protein
BQ8897_RS04525	645	3128	4.857	2.28	1.29958e-61	6%2C7-dimethyl-8-ribityllumazine synthase
BQ8897_RS01705	33	156	4.852	2.279	8.54017e-10	virulence factor EsxA
BQ8897_RS06780	130	629	4.769	2.254	2.83564e-21	hypothetical protein
BQ8897_RS04650	91	429	4.716	2.237	1.22595e-16	ABC transporter ATP-binding protein
BQ8897_RS10135	377	1748	4.698	2.232	1.7592e-32	DNA-binding response regulator
BQ8897_RS04520	1288	5750	4.451	2.154	1.64709e-51	bifunctional 3%2C4-dihydroxy-2-butanone-4-phosphate synthase/GTP cyclohydrolase II
BQ8897_RS04510	890	3939	4.422	2.145	1.14191e-57	bifunctional diaminohydroxyphosphoribosylaminopyrimidine deaminase/5-amino-6-(5-phosphoribosylamino)uracil reductase RibD
BQ8897_RS04515	440	1861	4.226	2.079	2.66623e-42	riboflavin synthase
BQ8897_RS04655	170	677	3.988	1.996	9.72661e-26	ABC transporter permease
BQ8897_RS06775	10025	40218	3.915	1.969	8.78382e-34	peptidase C5
BQ8897_RS04660	352	1375	3.904	1.965	1.90335e-20	hypothetical protein
BQ8897_RS10110	789	2953	3.758	1.91	1.89143e-47	membrane protein
BQ8897_RS10130	1196	4491	3.755	1.909	2.1349e-48	GHKL domain-containing protein
BQ8897_RS10100	80	273	3.613	1.853	4.75677e-06	alanine racemase
BQ8897_RS04155	270	969	3.582	1.841	7.52753e-41	NA
BQ8897_RS02915	2087	7398	3.56	1.832	7.53938e-87	glycosyltransferase family 2 protein
BQ8897_RS09515	483	1681	3.494	1.805	1.01731e-32	DUF1310 domain-containing protein
BQ8897_RS02595	1060	3698	3.466	1.793	9.39478e-64	NCS2 family permease
BQ8897_RS10115	995	3374	3.395	1.764	9.52606e-64	ABC transporter ATP-binding protein
BQ8897_RS04140	33	109	3.378	1.756	0.000413458	hypothetical protein
BQ8897_RS09505	717	2342	3.26	1.705	2.00438e-67	hypothetical protein
BQ8897_RS10120	246	799	3.247	1.699	8.23111e-30	hypothetical protein
BQ8897_RS09510	3368	10951	3.237	1.695	1.31849e-62	DUF2974 domain-containing protein
BQ8897_RS04150	378	1218	3.217	1.686	4.85841e-31	peptidase S8
BQ8897_RS09500	1185	3803	3.214	1.684	8.41208e-41	hypothetical protein
BQ8897_RS02220	13778	44087	3.212	1.683	4.58951e-74	aminopeptidase C
BQ8897_RS04145	135	419	3.103	1.634	4.71578e-14	hypothetical protein
BQ8897_RS06800	81	254	3.097	1.631	1.54906e-10	NA
BQ8897_RS08040	299	914	3.052	1.61	7.69362e-34	N-acetyltransferase
BQ8897_RS02925	224	656	2.949	1.56	6.0832e-13	class Ib ribonucleoside-diphosphate reductase assembly flavoprotein NrdI
BQ8897_RS02920	517	1499	2.904	1.538	3.27101e-32	class 1b ribonucleoside-diphosphate reductase subunit beta
BQ8897_RS08725	41574	118415	2.848	1.51	7.935e-114	CHAP domain-containing protein
BQ8897_RS01730	19	53	2.792	1.481	0.00218696	hypothetical protein
BQ8897_RS05505	4352	12135	2.788	1.479	9.80105e-33	NA
BQ8897_RS06680	198	557	2.73	1.449	1.48611e-08	pullulanase
BQ8897_RS09360	91	241	2.674	1.419	2.00153e-08	hypothetical protein
BQ8897_RS01565	2800	7448	2.664	1.413	5.51891e-39	hypothetical protein
BQ8897_RS02930	1508	3997	2.653	1.408	7.28912e-25	class 1b ribonucleoside-diphosphate reductase subunit alpha
BQ8897_RS01570	634	1667	2.63	1.395	1.42089e-22	ABC transporter permease
BQ8897_RS01575	362	948	2.623	1.391	1.36085e-21	ABC transporter permease
BQ8897_RS01585	405	1052	2.598	1.378	4.59356e-21	ABC transporter ATP-binding protein
BQ8897_RS07345	1490	3793	2.548	1.349	5.47752e-34	iron ABC transporter permease
BQ8897_RS04780	485	1233	2.529	1.339	5.42126e-22	glutathione S-transferase family protein
BQ8897_RS01580	483	1213	2.509	1.327	7.54741e-19	ABC transporter ATP-binding protein
BQ8897_RS09355	3557	8957	2.503	1.324	8.73878e-31	30S ribosomal protein S14
BQ8897_RS11075	2532	6301	2.491	1.316	2.33721e-29	alpha/beta hydrolase
BQ8897_RS09755	9461	23489	2.477	1.309	2.29209e-46	peroxiredoxin
BQ8897_RS02935	2823	6951	2.459	1.298	1.32184e-21	cell surface protein
BQ8897_RS06760	748	1864	2.437	1.285	1.96507e-09	histidine triad (HIT) protein
BQ8897_RS09760	26637	64977	2.438	1.285	6.71754e-52	alkyl hydroperoxide reductase subunit F
BQ8897_RS07340	1551	3725	2.405	1.266	1.86317e-41	iron ABC transporter permease
BQ8897_RS05510	45	105	2.386	1.255	0.000605554	peptidase S41
BQ8897_RS06765	185	452	2.387	1.255	9.37763e-08	metal ABC transporter substrate-binding lipoprotein/laminin-binding adhesin Lmb
BQ8897_RS05445	21179	50406	2.379	1.251	5.3558e-42	NADH oxidase
BQ8897_RS10265	332	770	2.375	1.248	8.84317e-08	hypothetical protein
BQ8897_RS11070	10638	24884	2.333	1.222	1.52295e-37	bifunctional lysylphosphatidylglycerol flippase/synthetase MprF
BQ8897_RS02940	520	1187	2.31	1.208	3.27249e-10	hypothetical protein
BQ8897_RS02410	36912	83687	2.277	1.187	9.43584e-87	cysteine synthase A
BQ8897_RS05285	6679	14996	2.251	1.17	3.69397e-28	nucleoside-diphosphate kinase
BQ8897_RS00270	2196	4809	2.246	1.168	0.00227552	DNA repair protein RecO
BQ8897_RS01240	2578	5749	2.235	1.16	2.01832e-28	L-lactate dehydrogenase
BQ8897_RS11240	4249	9704	2.224	1.153	3.03726e-10	MarC family protein
BQ8897_RS06565	3178	6941	2.192	1.132	7.63556e-35	tetratricopeptide repeat protein
BQ8897_RS04450	4243	9277	2.191	1.132	5.52581e-45	PspC domain-containing protein
BQ8897_RS06570	2286	4995	2.19	1.131	9.7629e-44	AI-2E family transporter
BQ8897_RS00265	5623	12333	2.19	1.131	1.85429e-56	pyridoxal phosphate-dependent aminotransferase
BQ8897_RS02735	57	123	2.164	1.114	0.000202086	YSIRK signal domain/LPXTG anchor domain surface protein
BQ8897_RS07060	10769	23461	2.163	1.113	7.85098e-33	hypothetical protein
BQ8897_RS11245	8619	18584	2.147	1.102	1.1263e-12	tRNA 2-thiouridine(34) synthase MnmA
BQ8897_RS06555	6816	14548	2.122	1.085	3.268e-18	acetolactate decarboxylase
BQ8897_RS07240	809	1707	2.118	1.082	1.64225e-14	accessory Sec system protein translocase subunit SecY2
BQ8897_RS10845	12455	26140	2.106	1.075	5.35508e-09	arsenate reductase
BQ8897_RS07335	5151	10779	2.091	1.065	5.76467e-24	ferrichrome ABC transporter substrate-binding protein
BQ8897_RS08570	756	1762	2.085	1.06	0.000316272	PTS-dependent dihydroxyacetone kinase phosphotransferase subunit DhaM
BQ8897_RS08560	2145	4753	2.083	1.059	2.94274e-06	dihydroxyacetone kinase subunit DhaK
BQ8897_RS04895	33148	68650	2.073	1.052	5.97297e-49	NADP-dependent glyceraldehyde-3-phosphate dehydrogenase
BQ8897_RS00745	1188	2479	2.067	1.048	9.88515e-11	hypothetical protein
BQ8897_RS08565	1799	3955	2.065	1.046	8.44198e-07	dihydroxyacetone kinase subunit L
BQ8897_RS08035	195	400	2.062	1.044	8.70529e-07	aminoacyl-tRNA synthetase
BQ8897_RS01985	244	498	2.046	1.033	1.00683e-09	hypothetical protein
BQ8897_RS07330	3852	7886	2.043	1.031	2.50347e-15	ABC transporter ATP-binding protein
BQ8897_RS09420	1396	2834	2.04	1.029	8.47817e-20	5'-nucleotidase%2C lipoprotein e(P4) family
BQ8897_RS05640	867	1769	2.037	1.027	9.89779e-13	N-acetyltransferase
BQ8897_RS07225	358	713	2.022	1.016	2.54678e-06	accessory Sec system protein Asp3
BQ8897_RS08575	2014	4343	2.018	1.013	2.87991e-06	aquaporin family protein

## Sheet: Supp Table S1C
Table S1C: BM110 CovRD53A down-regulated genes (Log2 FC < -1, adjusted p-value < 0.005)
(1) yellow shading : mobile elements (prophage, ICE) with clusters of significant differential regulated genes.
(2) grey shading : annotated features with less than 10 normalized counts
(3) red : up-regulated gene (Log2 FC > 1); green : down-regulated gene (Log2 FC < -1)
(4) blue : significant statistical difference (adjusted p-value < 0.005)
NCBI_ID (1)	Mean Normalized Count BM110 (2)	Mean Normalized Count CovRD53A (2)	FC D53A vs WT	Log2 FC D53A vs WT (3)	Adjusted p-value (4)	NCBI_Product_annotation
BQ8897_RS10595	6987	199	0.029	-5.124	0	rhodanese-like domain-containing protein
BQ8897_RS10600	12569	385	0.031	-5.03	0	hypothetical protein
BQ8897_RS09125	69	8	0.073	-3.774	6.31909e-09	hypothetical protein
BQ8897_RS09105	109	10	0.074	-3.76	3.51341e-14	hypothetical protein
BQ8897_RS09135	147	16	0.079	-3.668	4.45232e-12	hypothetical protein
BQ8897_RS09130	83	9	0.089	-3.493	7.48772e-10	hypothetical protein
BQ8897_RS09150	258	35	0.096	-3.378	2.41435e-18	DUF4355 domain-containing protein
BQ8897_RS09145	470	62	0.097	-3.364	1.17982e-21	phage major capsid protein
BQ8897_RS09170	28	3	0.099	-3.34	4.21085e-05	hypothetical protein
BQ8897_RS09080	114	15	0.102	-3.287	6.19308e-11	DUF1366 domain-containing protein
BQ8897_RS09100	716	88	0.106	-3.235	5.66719e-28	PblA
BQ8897_RS05835	854	81	0.108	-3.206	2.51153e-21	aspartate carbamoyltransferase catalytic subunit
BQ8897_RS09140	78	10	0.109	-3.2	1.476e-10	hypothetical protein
BQ8897_RS09085	539	75	0.11	-3.185	4.35174e-22	hypothetical protein
BQ8897_RS05830	1142	122	0.12	-3.059	3.66045e-33	carbamoyl-phosphate synthase small subunit
BQ8897_RS09075	114	16	0.12	-3.057	9.43122e-12	hypothetical protein
BQ8897_RS09120	126	18	0.126	-2.991	1.7752e-11	hypothetical protein
BQ8897_RS05825	5043	555	0.131	-2.936	3.19327e-11	carbamoyl-phosphate synthase large subunit
BQ8897_RS09095	547	87	0.138	-2.861	1.04509e-20	phage tail protein
BQ8897_RS09065	1199	236	0.168	-2.569	1.06089e-22	lysin
BQ8897_RS09175	21	5	0.184	-2.446	0.00117359	HNH endonuclease
BQ8897_RS09110	69	14	0.187	-2.422	1.25106e-07	hypothetical protein
BQ8897_RS09165	124	27	0.194	-2.366	2.92135e-08	hypothetical protein
BQ8897_RS09070	149	36	0.197	-2.342	8.83653e-10	phage holin
BQ8897_RS00980	1276	291	0.201	-2.318	5.20716e-26	hypothetical protein
BQ8897_RS09115	219	48	0.203	-2.301	2.56491e-10	hypothetical protein
BQ8897_RS09090	6799	1630	0.206	-2.277	2.68608e-26	CHAP domain-containing protein
BQ8897_RS06310	7773	1589	0.207	-2.272	3.66447e-157	uracil permease
BQ8897_RS00990	956	218	0.207	-2.271	1.17185e-22	hypothetical protein
BQ8897_RS03925	847	174	0.208	-2.268	5.48131e-47	endonuclease
BQ8897_RS01030	347	82	0.21	-2.254	1.092e-11	phage holin
BQ8897_RS00975	973	254	0.213	-2.231	9.23271e-18	hypothetical protein
BQ8897_RS00995	11631	2984	0.218	-2.201	3.38944e-30	phage tail tape measure protein
BQ8897_RS01000	4484	1144	0.22	-2.184	2.60836e-27	hypothetical protein
BQ8897_RS00955	1830	471	0.221	-2.181	2.36445e-25	Clp protease ClpP
BQ8897_RS00960	4538	1175	0.221	-2.175	5.42202e-30	phage major capsid protein
BQ8897_RS10375	33	8	0.223	-2.167	0.00175113	hypothetical protein
BQ8897_RS01035	3150	816	0.224	-2.161	4.38699e-25	lysin
BQ8897_RS01020	290	72	0.224	-2.157	1.5054e-10	hypothetical protein
BQ8897_RS01015	595	135	0.225	-2.154	2.85185e-16	DUF1366 domain-containing protein
BQ8897_RS00950	3661	954	0.225	-2.153	5.17814e-30	phage portal protein
BQ8897_RS01010	6611	1717	0.225	-2.15	1.17397e-30	hypothetical protein
BQ8897_RS08760	1482	341	0.229	-2.129	8.66012e-64	PTS beta-glucoside transporter subunit IIBCA
BQ8897_RS00985	2225	596	0.229	-2.124	7.81837e-23	hypothetical protein
BQ8897_RS01005	7110	1876	0.23	-2.119	2.23003e-28	CHAP domain-containing protein
BQ8897_RS00970	491	138	0.24	-2.056	1.36994e-11	head-tail adaptor protein
BQ8897_RS01025	585	174	0.244	-2.035	7.58591e-13	hypothetical protein
BQ8897_RS00965	759	211	0.255	-1.972	3.57319e-22	hypothetical protein
BQ8897_RS09285	68	23	0.26	-1.943	0.000199629	hypothetical protein
BQ8897_RS10335	53	15	0.272	-1.878	0.00012231	hypothetical protein
BQ8897_RS10460	1444	387	0.273	-1.871	1.45336e-28	divalent metal cation transporter
BQ8897_RS10365	197	67	0.281	-1.829	3.86629e-07	cell division protein FtsK
BQ8897_RS00940	1304	438	0.285	-1.813	1.11632e-14	amino acid transporter
BQ8897_RS00440	13283	3513	0.285	-1.813	0.000362832	bifunctional acetaldehyde-CoA/alcohol dehydrogenase
BQ8897_RS10380	621	226	0.288	-1.797	3.07037e-10	cell wall surface anchor protein
BQ8897_RS00935	387	135	0.298	-1.749	4.26099e-10	phage terminase small subunit P27 family
BQ8897_RS05850	1946	554	0.3	-1.738	2.75315e-23	orotidine-5'-phosphate decarboxylase
BQ8897_RS04755	2202	660	0.301	-1.732	9.72386e-64	hypothetical protein
BQ8897_RS00930	367	124	0.302	-1.726	3.21684e-11	HNH endonuclease
BQ8897_RS10275	34	10	0.304	-1.716	0.00483761	hypothetical protein
BQ8897_RS04770	491	150	0.304	-1.716	1.76658e-14	VIT family protein
BQ8897_RS03595	246	92	0.306	-1.709	6.75047e-06	hypothetical protein
BQ8897_RS00945	145	47	0.307	-1.704	4.04597e-07	hypothetical protein
BQ8897_RS03555	332	119	0.309	-1.693	1.00122e-07	hypothetical protein
BQ8897_RS01045	112	39	0.312	-1.681	6.28035e-05	hypothetical protein
BQ8897_RS05325	1113	354	0.318	-1.654	1.62751e-51	antibiotic acetyltransferase
BQ8897_RS10270	120	52	0.325	-1.622	0.000439621	cell wall anchor
BQ8897_RS10370	113	41	0.326	-1.617	1.10824e-05	hypothetical protein
BQ8897_RS05845	2103	642	0.329	-1.604	4.0861e-13	orotate phosphoribosyltransferase
BQ8897_RS09270	50	19	0.332	-1.591	0.00221921	DnaD domain protein
BQ8897_RS10675	1343	438	0.344	-1.539	7.14196e-16	MFS transporter
BQ8897_RS03535	1125	438	0.346	-1.531	1.24403e-11	hypothetical protein
BQ8897_RS09595	3001	1038	0.346	-1.531	4.09476e-76	transcription antiterminator
BQ8897_RS05140	389	135	0.346	-1.53	1.03328e-23	hypothetical protein
BQ8897_RS09250	157	68	0.351	-1.511	0.000223038	recombinase RecT
BQ8897_RS05840	4905	1610	0.356	-1.492	2.32169e-13	dihydroorotase
BQ8897_RS05805	118	36	0.359	-1.478	0.00228818	type VII secretion protein EssA
BQ8897_RS02465	2176	782	0.359	-1.477	6.32568e-69	aspartate kinase
BQ8897_RS03560	735	290	0.36	-1.473	1.0869e-10	phage major tail protein%2C TP901-1 family
BQ8897_RS03565	316	136	0.361	-1.47	6.81725e-06	hypothetical protein
BQ8897_RS08465	4795	1753	0.363	-1.464	6.50894e-58	branched-chain amino acid transport system II carrier protein
BQ8897_RS03530	840	351	0.365	-1.455	1.57426e-07	DUF4355 domain-containing protein
BQ8897_RS09235	53	23	0.366	-1.449	0.00465999	RusA family crossover junction endodeoxyribonuclease
BQ8897_RS10280	134	59	0.369	-1.44	0.000147367	CHAP domain-containing protein
BQ8897_RS09290	218	105	0.369	-1.438	0.000148742	DUF3102 domain-containing protein
BQ8897_RS09265	62	27	0.373	-1.425	0.00194622	DNA replication protein
BQ8897_RS04365	5630	2101	0.373	-1.422	1.25103e-57	amino acid ABC transporter ATP-binding protein
BQ8897_RS03550	224	94	0.376	-1.411	1.77794e-05	hypothetical protein
BQ8897_RS03540	415	172	0.379	-1.4	6.47217e-07	hypothetical protein
BQ8897_RS04355	5317	2059	0.387	-1.368	1.88967e-35	amino acid ABC transporter permease
BQ8897_RS07665	2814	1087	0.388	-1.366	3.9032e-44	aminopeptidase
BQ8897_RS10485	195	75	0.388	-1.365	1.81821e-08	YydG family peptide radical SAM peptide maturase
BQ8897_RS06005	2236	859	0.388	-1.364	4.131e-24	NAD(P)H-dependent oxidoreductase
BQ8897_RS03570	134	59	0.39	-1.359	0.00174994	hypothetical protein
BQ8897_RS04500	147	58	0.39	-1.358	2.30747e-07	hypothetical protein
BQ8897_RS04360	6357	2490	0.392	-1.352	1.77917e-50	amino acid ABC transporter substrate-binding protein
BQ8897_RS03585	2040	917	0.392	-1.35	3.5372e-09	hypothetical protein
BQ8897_RS05800	158	60	0.393	-1.349	2.66634e-07	hypothetical protein
BQ8897_RS06010	6481	2550	0.4	-1.321	3.8471e-22	NAD(P)H-dependent oxidoreductase
BQ8897_RS06000	3290	1305	0.402	-1.314	1.40345e-17	FAD:protein FMN transferase
BQ8897_RS04350	2920	1169	0.403	-1.311	9.81178e-10	amino acid ABC transporter permease
BQ8897_RS03545	370	167	0.409	-1.29	2.33253e-05	hypothetical protein
BQ8897_RS08845	492	201	0.409	-1.29	1.52656e-16	DUF4811 domain-containing protein
BQ8897_RS08755	177	72	0.41	-1.285	1.06961e-08	fructokinase
BQ8897_RS11260	2566	1053	0.411	-1.283	2.80488e-21	transglycosylase
BQ8897_RS03575	3143	1480	0.415	-1.27	9.85443e-08	tail protein
BQ8897_RS03515	351	173	0.419	-1.256	0.000132914	hypothetical protein
BQ8897_RS08850	659	276	0.419	-1.255	2.51599e-25	MFS transporter
BQ8897_RS03590	230	112	0.425	-1.234	0.000311187	DUF1366 domain-containing protein
BQ8897_RS03605	377	178	0.425	-1.234	1.02979e-05	CHAP domain-containing protein
BQ8897_RS03510	284	143	0.428	-1.223	0.000167387	phage portal protein
BQ8897_RS03580	496	236	0.43	-1.217	6.39524e-06	hypothetical protein
BQ8897_RS00390	92	40	0.438	-1.191	0.000647564	5-(carboxyamino)imidazole ribonucleotide mutase
BQ8897_RS03980	242	107	0.439	-1.187	2.74637e-09	NA
BQ8897_RS03600	136	68	0.448	-1.16	0.00419022	phage holin
BQ8897_RS06315	1197	547	0.457	-1.129	1.14236e-19	sodium:alanine symporter family protein
BQ8897_RS05795	1320	560	0.458	-1.127	9.26367e-06	type VII secretion protein EssB
BQ8897_RS01625	139	65	0.468	-1.097	2.39861e-06	oxidoreductase
BQ8897_RS05385	2149	1005	0.469	-1.094	6.37726e-46	hypothetical protein
BQ8897_RS04220	235	112	0.469	-1.093	0.00152015	cytochrome o ubiquinol oxidase
BQ8897_RS10045	1790	846	0.477	-1.068	4.04291e-18	bifunctional 2'%2C3'-cyclic-nucleotide 2'-phosphodiesterase/3'-nucleotidase
BQ8897_RS01890	6733	3215	0.477	-1.066	3.334e-51	osmoprotectant ABC transporter substrate-binding protein
BQ8897_RS01885	4742	2273	0.479	-1.062	4.41789e-63	ABC transporter permease
BQ8897_RS03505	208	117	0.483	-1.049	0.00360438	PBSX family phage terminase large subunit
BQ8897_RS01895	2791	1358	0.487	-1.037	2.53832e-24	ABC transporter permease
BQ8897_RS03685	1348	660	0.49	-1.03	5.20017e-25	tRNA epoxyqueuosine(34) reductase QueG
BQ8897_RS09365	1649	812	0.493	-1.021	2.22666e-33	aminotransferase class V-fold PLP-dependent enzyme
BQ8897_RS06540	643	321	0.499	-1.002	2.50644e-17	branched-chain amino acid ABC transporter permease
BQ8897_RS06545	653	326	0.499	-1.001	1.62001e-13	peptide ABC transporter substrate-binding protein

## Sheet: Supp Table S1D
Table S1D: BM110 ∆covR up-regulated genes (Log2 FC > 1, adjusted p-value < 0.005)
(1) yellow shading : mobile elements (prophage, ICE) with clusters of significant differential regulated genes.
(2) grey shading : annotated features with less than 10 normalized counts
(3) red : up-regulated gene (Log2 FC > 1); green : down-regulated gene (Log2 FC < -1)
(4) blue : significant statistical difference (adjusted p-value < 0.005)
NCBI_ID (1)	Mean Normalized Count BM110 (2)	Mean Normalized Count ∆covR (2)	FC ∆covR vs WT	Log2 FC ∆covR vs WT (3)	Adjusted p-value (4)	NCBI_Product_annotation
BQ8897_RS04945	222	74115	333.35	8.381	0	hypothetical protein
BQ8897_RS04950	178	47085	264.379	8.046	0	hypothetical protein
BQ8897_RS01590	321	66143	208.115	7.701	0	PTS trehalose transporter subunit IIBC
BQ8897_RS01270	935	174160	186.817	7.545	0	hypothetical protein
BQ8897_RS08045	78	11633	151.384	7.242	1.76967e-159	hypothetical protein
BQ8897_RS10700	954	140753	147.235	7.202	0	pathogenicity protein
BQ8897_RS08070	209	27385	132.182	7.046	0	VTC domain-containing protein
BQ8897_RS08060	617	77512	128.483	7.005	0	hypothetical protein
BQ8897_RS08065	144	18132	127.116	6.99	0	DUF4956 domain-containing protein
BQ8897_RS08055	1322	164048	125.969	6.977	0	hypothetical protein
BQ8897_RS08050	487	60629	124.689	6.962	0	glycosyltransferase family 2 protein
BQ8897_RS09870	648	60611	97.314	6.605	1.6094e-219	hypothetical protein
BQ8897_RS01595	923	49760	54.169	5.759	0	alpha%2Calpha-phosphotrehalase
BQ8897_RS00275	101	3069	32.229	5.01	1.2702e-67	CPBP family intramembrane metalloprotease
BQ8897_RS02910	2413	74179	30.944	4.952	0	NA
BQ8897_RS02625	2011	61972	30.906	4.95	0	hypothetical protein
BQ8897_RS04100	856	25323	29.73	4.894	0	beta-hydroxyacyl-ACP dehydratase
BQ8897_RS02690	535	15329	29.676	4.891	6.27405e-81	alpha/beta hydrolase
BQ8897_RS04105	1462	42095	28.906	4.853	0	ABC transporter ATP-binding protein
BQ8897_RS04095	245	7001	28.585	4.837	2.5058e-219	acyl carrier protein
BQ8897_RS04110	1573	44270	28.156	4.815	0	ABC transporter permease
BQ8897_RS04115	4796	134559	28.051	4.81	0	hypothetical protein
BQ8897_RS08760	1300	33325	26.107	4.706	1.30847e-152	PTS beta-glucoside transporter subunit IIBCA
BQ8897_RS04085	649	16774	25.952	4.698	0	hypothetical protein
BQ8897_RS04090	793	20046	25.335	4.663	0	SDR family oxidoreductase
BQ8897_RS04120	2426	61366	25.318	4.662	0	aminomethyl transferase family protein
BQ8897_RS04080	394	9706	24.652	4.624	0	hypothetical protein
BQ8897_RS04125	6876	159169	23.191	4.536	0	hypothetical protein
BQ8897_RS04130	3213	71873	22.441	4.488	0	hypothetical protein
BQ8897_RS04135	2075	44172	21.342	4.416	5.6463e-250	hypothetical protein
BQ8897_RS05875	104	1521	14.431	3.851	5.36561e-39	fibronectin-binding protein
BQ8897_RS08755	258	3665	14.297	3.838	4.08889e-169	fructokinase
BQ8897_RS03025	29	289	12.49	3.643	2.01816e-09	hypothetical protein
BQ8897_RS01625	420	5106	12.438	3.637	1.99793e-103	oxidoreductase
BQ8897_RS04335	364	4494	12.399	3.632	9.19294e-185	DNA-binding response regulator
BQ8897_RS10100	447	5396	12.303	3.621	1.99945e-62	alanine racemase
BQ8897_RS07245	51576	592584	11.794	3.56	8.4049e-89	cell wall anchor protein
BQ8897_RS07240	1970	22253	11.346	3.504	7.63478e-241	accessory Sec system protein translocase subunit SecY2
BQ8897_RS02070	146	1559	10.815	3.435	4.9898e-34	isoprenylcysteine carboxyl methyltransferase
BQ8897_RS07645	398	1757	10.723	3.423	4.40629e-05	hypothetical protein
BQ8897_RS07235	3232	32633	10.173	3.347	2.39435e-220	accessory Sec system protein Asp1
BQ8897_RS09175	63	842	10.167	3.346	1.93523e-10	HNH endonuclease
BQ8897_RS03985	318	3218	10.115	3.338	3.82662e-103	NA
BQ8897_RS07210	5249	49690	9.734	3.283	1.23006e-94	accessory Sec system glycosyltransferase GtfB
BQ8897_RS03990	1476	14253	9.67	3.274	7.0967e-185	YSIRK-targeted surface antigen transcriptional regulator
BQ8897_RS07200	8239	78167	9.62	3.266	7.13441e-181	glycosyl transferase family 8
BQ8897_RS03040	9902	95139	9.621	3.266	0	NA
BQ8897_RS07225	1336	12554	9.48	3.245	4.52368e-146	accessory Sec system protein Asp3
BQ8897_RS09140	228	4070	9.405	3.233	1.72731e-08	hypothetical protein
BQ8897_RS07230	3827	35325	9.321	3.221	1.06743e-146	accessory Sec system protein Asp2
BQ8897_RS07220	8354	76284	9.186	3.199	1.89256e-221	accessory Sec system translocase SecA2
BQ8897_RS09150	721	11480	9.083	3.183	0.000106994	DUF4355 domain-containing protein
BQ8897_RS00345	46	411	9.003	3.17	1.43927e-19	sugar ABC transporter permease
BQ8897_RS09145	1447	23313	8.96	3.164	0.000173872	phage major capsid protein
BQ8897_RS09120	150	2352	8.935	3.159	8.27101e-08	hypothetical protein
BQ8897_RS07215	5683	50310	8.921	3.157	3.94675e-172	accessory Sec system glycosyltransferase GtfA
BQ8897_RS04000	155	1318	8.589	3.103	2.78815e-41	hypothetical protein
BQ8897_RS09135	225	3488	8.484	3.085	3.60435e-08	hypothetical protein
BQ8897_RS07205	4531	38356	8.463	3.081	0	hypothetical protein
BQ8897_RS09080	528	8651	8.381	3.067	0.000534965	DUF1366 domain-containing protein
BQ8897_RS04005	154	1273	8.352	3.062	1.10785e-52	class C sortase
BQ8897_RS09130	318	5080	8.273	3.048	0.000715733	hypothetical protein
BQ8897_RS09105	318	5041	8.249	3.044	2.91361e-07	hypothetical protein
BQ8897_RS09085	2468	37612	8.217	3.039	0.000321577	hypothetical protein
BQ8897_RS09100	2172	32647	8.142	3.025	0.000232238	PblA
BQ8897_RS09070	295	4555	8.095	3.017	7.79691e-07	phage holin
BQ8897_RS06755	123	1001	8.079	3.014	1.54215e-46	transposase
BQ8897_RS06630	4197	33391	7.971	2.995	2.97476e-177	hypothetical protein
BQ8897_RS09095	1567	23359	7.909	2.983	0.00038143	phage tail protein
BQ8897_RS09110	161	2480	7.809	2.965	3.66247e-06	hypothetical protein
BQ8897_RS09115	665	9753	7.792	2.962	0.000347104	hypothetical protein
BQ8897_RS00340	112	872	7.783	2.96	4.67272e-31	carbohydrate ABC transporter substrate-binding protein
BQ8897_RS09125	453	6548	7.744	2.953	0.000717559	hypothetical protein
BQ8897_RS09075	369	5068	7.669	2.939	6.46578e-08	hypothetical protein
BQ8897_RS09165	303	3534	7.652	2.936	1.38822e-09	hypothetical protein
BQ8897_RS00355	25	191	7.548	2.916	5.83801e-10	YhcH/YjgK/YiaL family protein
BQ8897_RS00350	57	414	7.44	2.895	2.6174e-12	carbohydrate ABC transporter permease
BQ8897_RS09065	1417	19922	7.434	2.894	0.000695018	lysin
BQ8897_RS09170	51	552	7.391	2.886	1.52822e-07	hypothetical protein
BQ8897_RS04010	92	661	7.311	2.87	9.16772e-24	class C sortase
BQ8897_RS08855	9	57	7.101	2.828	0.0045244	hypothetical protein
BQ8897_RS00335	58	422	7.068	2.821	1.91433e-19	putative N-acetylmannosamine-6-phosphate 2-epimerase
BQ8897_RS03975	524	3677	7.035	2.814	6.23578e-65	NA
BQ8897_RS04025	16	113	6.924	2.792	3.27339e-06	hypothetical protein
BQ8897_RS03995	1009	6848	6.812	2.768	1.29973e-165	cell wall surface anchor protein
BQ8897_RS05655	6203	41656	6.713	2.747	0	CPBP family intramembrane metalloprotease
BQ8897_RS01445	33	221	6.654	2.734	5.57859e-12	competence protein CglA
BQ8897_RS04635	826	5453	6.617	2.726	1.03874e-69	cell wall surface anchor
BQ8897_RS04630	1982	12919	6.519	2.705	1.12247e-205	NA
BQ8897_RS04215	290	1828	6.383	2.674	2.29884e-19	DNA/RNA non-specific endonuclease
BQ8897_RS10110	1589	10012	6.337	2.664	1.40137e-119	membrane protein
BQ8897_RS10960	8	51	6.295	2.654	0.00162556	DNA-directed RNA polymerase sigma-70 factor
BQ8897_RS03005	30	188	6.248	2.643	3.80131e-07	hypothetical protein
BQ8897_RS10120	607	3760	6.194	2.631	2.73929e-114	hypothetical protein
BQ8897_RS10115	2083	12198	5.847	2.548	1.14511e-204	ABC transporter ATP-binding protein
BQ8897_RS03870	17	95	5.832	2.544	3.85757e-05	NA
BQ8897_RS04625	3779	21993	5.826	2.543	4.11863e-296	membrane protein
BQ8897_RS04015	496	2798	5.652	2.499	8.15956e-88	cell wall surface anchor protein
BQ8897_RS05295	1004	5603	5.577	2.479	4.14488e-150	hypothetical protein
BQ8897_RS09785	6484	35448	5.474	2.453	1.50452e-146	endopeptidase
BQ8897_RS00360	48	261	5.403	2.434	8.54559e-10	DUF624 domain-containing protein
BQ8897_RS09160	314	2697	5.389	2.43	1.2474e-05	hypothetical protein
BQ8897_RS09290	642	4397	5.344	2.418	6.4335e-11	DUF3102 domain-containing protein
BQ8897_RS10590	1850	9876	5.341	2.417	5.6882e-185	CPBP family intramembrane metalloprotease
BQ8897_RS10140	17	91	5.27	2.398	5.73031e-05	NA
BQ8897_RS09270	184	1272	5.249	2.392	3.67942e-07	DnaD domain protein
BQ8897_RS09180	588	3951	5.085	2.346	6.79147e-08	DUF1492 domain-containing protein
BQ8897_RS01330	3363	16743	4.999	2.322	1.30852e-82	D-alanyl-D-alanine carboxypeptidase
BQ8897_RS09285	220	1382	4.921	2.299	2.27342e-08	hypothetical protein
BQ8897_RS05675	53	263	4.919	2.298	6.67892e-09	DNA-protecting protein DprA
BQ8897_RS10305	30	155	4.903	2.294	1.96358e-05	hypothetical protein
BQ8897_RS09240	78	445	4.898	2.292	4.48203e-08	hypothetical protein
BQ8897_RS04650	277	1351	4.837	2.274	2.02996e-33	ABC transporter ATP-binding protein
BQ8897_RS04020	102	492	4.832	2.272	5.69578e-17	class C sortase
BQ8897_RS09850	318	1564	4.794	2.261	3.06638e-24	gluconate 5-dehydrogenase
BQ8897_RS10620	1545	7289	4.766	2.253	2.07171e-25	DUF1003 domain-containing protein
BQ8897_RS09255	58	343	4.758	2.25	1.23801e-05	hypothetical protein
BQ8897_RS10130	3300	15443	4.715	2.237	2.77432e-90	GHKL domain-containing protein
BQ8897_RS09265	299	1825	4.709	2.235	4.40155e-07	DNA replication protein
BQ8897_RS05870	1821	8345	4.606	2.204	1.7918e-26	aspartate-semialdehyde dehydrogenase
BQ8897_RS09235	154	900	4.591	2.199	9.44676e-07	RusA family crossover junction endodeoxyribonuclease
BQ8897_RS09250	457	2695	4.581	2.196	7.55534e-08	recombinase RecT
BQ8897_RS00415	2169	9574	4.488	2.166	1.41204e-40	XRE family transcriptional regulator
BQ8897_RS09245	322	1833	4.442	2.151	9.27199e-07	hypothetical protein
BQ8897_RS09665	128	584	4.434	2.149	4.04086e-15	PTS ascorbate transporter subunit IIC
BQ8897_RS06825	9899	43861	4.424	2.145	6.94543e-154	ATP-dependent Clp protease ATP-binding subunit
BQ8897_RS06970	3632	16007	4.404	2.139	1.70384e-35	bifunctional metallophosphatase/5'-nucleotidase
BQ8897_RS09275	52	297	4.391	2.135	0.00159775	hypothetical protein
BQ8897_RS10300	113	513	4.374	2.129	7.89596e-09	conjugal transfer protein
BQ8897_RS09855	96	419	4.372	2.128	5.35249e-16	hypothetical protein
BQ8897_RS06780	207	891	4.347	2.12	4.48272e-19	hypothetical protein
BQ8897_RS09860	173	737	4.341	2.118	3.46206e-20	sugar kinase
BQ8897_RS04800	117	512	4.339	2.117	1.05911e-13	competence protein CoiA
BQ8897_RS09225	90	500	4.333	2.116	1.56283e-05	DUF1599 domain-containing protein
BQ8897_RS10275	151	679	4.324	2.112	2.28175e-09	hypothetical protein
BQ8897_RS04435	425	1796	4.289	2.101	1.6298e-33	LLM class flavin-dependent oxidoreductase
BQ8897_RS09660	15	62	4.268	2.094	0.00288519	PTS ascorbate transporter subunit IIB
BQ8897_RS04775	1543	6632	4.266	2.093	1.02987e-72	glucosamine-6-phosphate deaminase
BQ8897_RS10090	43	187	4.252	2.088	1.57653e-06	PTS sorbose transporter subunit IIB
BQ8897_RS11045	35	145	4.235	2.082	3.53499e-06	ornithine carbamoyltransferase 1%2C catabolic
BQ8897_RS05690	2967	12194	4.231	2.081	5.75784e-26	hypothetical protein
BQ8897_RS10310	273	1219	4.22	2.077	2.47523e-10	conjugal transfer protein
BQ8897_RS10775	8899	35939	4.218	2.076	4.1686e-09	NA
BQ8897_RS03625	23	98	4.211	2.074	0.00018484	hypothetical protein
BQ8897_RS02590	870	3371	4.19	2.067	9.90183e-10	DUF1361 domain-containing protein
BQ8897_RS10325	40	181	4.17	2.06	0.00424118	hypothetical protein
BQ8897_RS00365	94	395	4.149	2.053	5.97486e-13	N-acetylneuraminate lyase
BQ8897_RS03395	486	2605	4.128	2.045	1.56283e-05	hypothetical protein
BQ8897_RS10080	75	309	4.118	2.042	5.46678e-11	PTS mannose transporter subunit IID
BQ8897_RS01485	693	2607	4.117	2.042	6.25095e-10	hypothetical protein
BQ8897_RS10095	39	159	4.117	2.041	2.54714e-06	PTS mannose transporter subunit IIA
BQ8897_RS09295	64	336	4.097	2.035	0.000597213	XRE family transcriptional regulator
BQ8897_RS02950	321	1320	4.086	2.031	6.65058e-25	AraC family transcriptional regulator
BQ8897_RS04655	536	2152	4.031	2.011	4.80469e-39	ABC transporter permease
BQ8897_RS10135	1027	4098	4.012	2.004	6.08359e-72	DNA-binding response regulator
BQ8897_RS05260	6000	24093	4.005	2.002	5.40602e-44	type II CRISPR RNA-guided endonuclease Cas9
BQ8897_RS06005	4567	17984	3.974	1.99	1.80717e-78	NAD(P)H-dependent oxidoreductase
BQ8897_RS02965	182	723	3.934	1.976	1.46313e-19	cupin domain-containing protein
BQ8897_RS09230	181	931	3.887	1.959	0.000107504	hypothetical protein
BQ8897_RS05275	1446	5591	3.883	1.957	4.08819e-50	type II-A CRISPR-associated protein Csn2
BQ8897_RS02955	140	543	3.874	1.954	3.10913e-14	DUF2316 domain-containing protein
BQ8897_RS09200	353	1775	3.875	1.954	1.23801e-05	class I SAM-dependent methyltransferase
BQ8897_RS09185	84	441	3.865	1.95	0.00143297	hypothetical protein
BQ8897_RS07195	13702	52736	3.861	1.949	8.91424e-51	glutathione-disulfide reductase
BQ8897_RS10395	53	223	3.849	1.945	0.000105686	hypothetical protein
BQ8897_RS09215	181	900	3.845	1.943	2.61711e-05	hypothetical protein
BQ8897_RS10085	46	175	3.828	1.937	5.74181e-05	PTS mannose/fructose/sorbose/N-acetylgalactosamine transporter subunit IIC
BQ8897_RS09210	133	682	3.818	1.933	0.000163739	DUF3850 domain-containing protein
BQ8897_RS06000	4769	18005	3.789	1.922	2.54003e-111	FAD:protein FMN transferase
BQ8897_RS11265	1816	6896	3.773	1.916	7.56957e-34	NA
BQ8897_RS10770	7291	26966	3.759	1.91	6.80964e-11	ABC transporter ATP-binding protein
BQ8897_RS09055	21	83	3.74	1.903	0.00376891	hypothetical protein
BQ8897_RS02960	242	903	3.733	1.9	3.52409e-17	NA
BQ8897_RS03415	171	878	3.726	1.898	0.0012296	hypothetical protein
BQ8897_RS10355	50	202	3.723	1.896	0.0010044	hypothetical protein
BQ8897_RS02735	162	605	3.701	1.888	5.26542e-14	YSIRK signal domain/LPXTG anchor domain surface protein
BQ8897_RS01450	39	144	3.693	1.885	2.44938e-05	type II secretion system F family protein
BQ8897_RS09865	135	478	3.693	1.885	2.45935e-08	bifunctional 2-keto-4-hydroxyglutarate aldolase/2-keto-3-deoxy-6-phosphogluconate aldolase
BQ8897_RS10260	22	91	3.691	1.884	0.00211566	DUF771 domain-containing protein
BQ8897_RS03965	21	76	3.678	1.879	0.00254626	NA
BQ8897_RS05695	4669	17062	3.678	1.879	9.12926e-60	iron ABC transporter permease
BQ8897_RS04770	2237	7582	3.671	1.876	4.19368e-11	VIT family protein
BQ8897_RS08040	990	3546	3.648	1.867	1.61487e-24	N-acetyltransferase
BQ8897_RS00790	263	1420	3.621	1.856	0.00118636	XRE family transcriptional regulator
BQ8897_RS00370	96	343	3.611	1.853	2.02828e-10	ROK family protein
BQ8897_RS10280	313	1211	3.609	1.851	5.27323e-08	CHAP domain-containing protein
BQ8897_RS00825	108	512	3.601	1.848	0.000793501	hypothetical protein
BQ8897_RS01475	141	502	3.581	1.84	2.50852e-11	transcriptional regulator
BQ8897_RS00775	2443	11956	3.556	1.83	2.92876e-05	hypothetical protein
BQ8897_RS10785	95	337	3.546	1.826	3.23197e-08	glyoxalase
BQ8897_RS11040	36	122	3.535	1.822	0.000586003	carbamate kinase
BQ8897_RS10030	55	193	3.529	1.819	1.08098e-06	adhesion protein
BQ8897_RS04660	902	3117	3.51	1.812	3.77604e-27	hypothetical protein
BQ8897_RS00910	528	2412	3.51	1.811	3.79109e-05	ArpU family phage encoded transcriptional regulator
BQ8897_RS00810	313	1428	3.501	1.808	6.59125e-05	hypothetical protein
BQ8897_RS05265	1952	6818	3.491	1.803	3.08107e-49	type II CRISPR-associated endonuclease Cas1
BQ8897_RS06010	11596	40395	3.488	1.803	5.67827e-112	NAD(P)H-dependent oxidoreductase
BQ8897_RS00780	946	4653	3.464	1.793	0.000204131	hypothetical protein
BQ8897_RS05270	449	1539	3.422	1.775	8.87653e-26	CRISPR-associated endonuclease Cas2
BQ8897_RS03580	1012	3962	3.409	1.769	6.4463e-07	hypothetical protein
BQ8897_RS10185	194	655	3.388	1.76	6.42776e-10	phosphate-binding protein
BQ8897_RS03405	146	653	3.37	1.753	0.000924807	hypothetical protein
BQ8897_RS03430	1255	5444	3.367	1.751	3.05317e-05	hypothetical protein
BQ8897_RS09655	33	112	3.359	1.748	0.000339273	PTS ascorbate transporter subunit IIA
BQ8897_RS03440	755	3370	3.357	1.747	9.94835e-05	hypothetical protein
BQ8897_RS10335	129	501	3.335	1.738	0.00033204	hypothetical protein
BQ8897_RS00815	634	2837	3.324	1.733	0.000232432	replication protein
BQ8897_RS00760	541	2263	3.308	1.726	0.000156035	hypothetical protein
BQ8897_RS02420	75	248	3.305	1.725	2.20489e-07	competence protein
BQ8897_RS05685	3315	10946	3.305	1.725	2.44111e-71	iron ABC transporter ATP-binding protein
BQ8897_RS00795	253	1066	3.303	1.724	0.00410788	hypothetical protein
BQ8897_RS09205	145	616	3.296	1.721	0.000922507	hypothetical protein
BQ8897_RS03425	1389	6248	3.281	1.714	0.000373438	chromosome segregation protein SMC
BQ8897_RS03465	144	606	3.278	1.713	0.00198469	hypothetical protein
BQ8897_RS03585	4075	15195	3.267	1.708	5.2747e-08	hypothetical protein
BQ8897_RS04510	3244	10549	3.254	1.702	2.95539e-56	bifunctional diaminohydroxyphosphoribosylaminopyrimidine deaminase/5-amino-6-(5-phosphoribosylamino)uracil reductase RibD
BQ8897_RS09190	430	1866	3.248	1.699	0.000226727	DUF1642 domain-containing protein
BQ8897_RS10270	293	1042	3.244	1.698	1.51145e-06	cell wall anchor
BQ8897_RS10175	337	1084	3.242	1.697	1.5172e-15	phosphate ABC transporter%2C permease protein PstA
BQ8897_RS00860	391	1676	3.24	1.696	9.80106e-05	RusA family crossover junction endodeoxyribonuclease
BQ8897_RS10330	112	422	3.223	1.688	0.000197226	hypothetical protein
BQ8897_RS03420	119	548	3.222	1.688	0.00492417	hypothetical protein
BQ8897_RS04500	771	2480	3.223	1.688	4.84536e-36	hypothetical protein
BQ8897_RS00770	359	1584	3.216	1.685	0.000893118	XRE family transcriptional regulator
BQ8897_RS10180	198	638	3.213	1.684	1.01158e-13	phosphate ABC transporter permease subunit PstC
BQ8897_RS03460	2443	10109	3.209	1.682	3.59355e-05	hypothetical protein
BQ8897_RS03445	1470	6018	3.203	1.679	3.91071e-05	DEAD/DEAH box helicase
BQ8897_RS03435	798	3318	3.172	1.666	0.00034846	hypothetical protein
BQ8897_RS10365	662	2611	3.169	1.664	6.85658e-05	cell division protein FtsK
BQ8897_RS06800	300	947	3.166	1.663	3.11998e-20	NA
BQ8897_RS00720	30	95	3.159	1.66	0.00328934	hypothetical protein
BQ8897_RS00800	156	658	3.161	1.66	0.00201382	hypothetical protein
BQ8897_RS00820	569	2533	3.156	1.658	0.000924749	ATP-binding protein
BQ8897_RS10380	1848	6846	3.155	1.658	5.08534e-07	cell wall surface anchor protein
BQ8897_RS09195	138	586	3.152	1.656	0.00234936	hypothetical protein
BQ8897_RS03530	893	3073	3.14	1.651	8.82974e-10	DUF4355 domain-containing protein
BQ8897_RS03450	154	630	3.133	1.648	0.00258991	hypothetical protein
BQ8897_RS03575	5624	19945	3.132	1.647	2.15083e-07	tail protein
BQ8897_RS03480	162	658	3.122	1.643	0.001915	DUF3310 domain-containing protein
BQ8897_RS03535	1977	7182	3.123	1.643	5.71379e-06	hypothetical protein
BQ8897_RS10975	172	538	3.113	1.638	6.07036e-11	hypothetical protein
BQ8897_RS00830	255	1085	3.096	1.631	0.00121972	hypothetical protein
BQ8897_RS10290	874	2951	3.098	1.631	7.68903e-08	hypothetical protein
BQ8897_RS00840	334	1442	3.081	1.623	0.00278815	hypothetical protein
BQ8897_RS03570	334	1164	3.063	1.615	2.83873e-05	hypothetical protein
BQ8897_RS10295	1007	3275	3.057	1.612	6.90992e-10	conjugal transfer protein
BQ8897_RS02595	2573	7824	3.035	1.602	1.78264e-58	NCS2 family permease
BQ8897_RS00845	884	3668	3.029	1.599	0.00093043	recombinase RecT
BQ8897_RS03590	474	1626	3.02	1.594	4.48109e-06	DUF1366 domain-containing protein
BQ8897_RS07620	295	891	3.013	1.591	2.88494e-17	peptidase
BQ8897_RS03550	494	1691	2.997	1.584	1.43358e-05	hypothetical protein
BQ8897_RS00375	175	518	2.988	1.579	1.0708e-10	acetylxylan esterase
BQ8897_RS09645	64	199	2.982	1.576	0.000134787	L-xylulose 5-phosphate 3-epimerase
BQ8897_RS03175	50	150	2.976	1.574	0.00481244	hypothetical protein
BQ8897_RS00325	521	1509	2.972	1.572	3.93499e-06	hypothetical protein
BQ8897_RS00850	798	3171	2.97	1.571	0.000783067	hypothetical protein
BQ8897_RS05140	842	2496	2.959	1.565	5.01284e-29	hypothetical protein
BQ8897_RS03490	326	1260	2.946	1.559	0.00174334	hypothetical protein
BQ8897_RS00855	262	1057	2.938	1.555	0.00394277	hypothetical protein
BQ8897_RS10385	645	2125	2.932	1.552	2.11868e-05	hypothetical protein
BQ8897_RS10970	362	1076	2.931	1.551	3.99146e-14	DNA translocase FtsK
BQ8897_RS08030	455	1323	2.923	1.547	4.67337e-18	DUF2829 domain-containing protein
BQ8897_RS05680	5043	14669	2.912	1.542	7.7874e-86	ferrichrome ABC transporter substrate-binding protein
BQ8897_RS03500	175	579	2.909	1.541	0.000243089	terminase small subunit
BQ8897_RS11035	76	221	2.9	1.536	1.38648e-05	YfcC family protein
BQ8897_RS08665	1094	3187	2.899	1.535	3.00273e-43	phosphoenolpyruvate synthase regulatory protein
BQ8897_RS03545	491	1649	2.889	1.531	0.000230701	hypothetical protein
BQ8897_RS03540	653	2188	2.888	1.53	0.000110415	hypothetical protein
BQ8897_RS04075	709	2030	2.879	1.526	1.18988e-17	multidrug ABC transporter permease
BQ8897_RS03555	618	2056	2.872	1.522	0.000167674	hypothetical protein
BQ8897_RS01480	165	461	2.871	1.521	6.31391e-06	hypothetical protein
BQ8897_RS08000	567	1629	2.862	1.517	7.36572e-16	VOC family protein
BQ8897_RS00875	189	718	2.859	1.516	0.00212934	hypothetical protein
BQ8897_RS03600	232	743	2.856	1.514	0.000806004	phage holin
BQ8897_RS03485	348	1295	2.848	1.51	0.00281532	hypothetical protein
BQ8897_RS03510	576	1897	2.845	1.508	0.00023045	phage portal protein
BQ8897_RS02970	648	1841	2.842	1.507	3.75826e-09	MerR family transcriptional regulator
BQ8897_RS02365	454	1299	2.839	1.505	1.1822e-21	glycyl-radical enzyme activating protein
BQ8897_RS00890	505	2005	2.839	1.505	0.00214723	DUF1642 domain-containing protein
BQ8897_RS06775	22253	63188	2.833	1.502	1.21877e-30	peptidase C5
BQ8897_RS03565	449	1476	2.828	1.5	0.000306268	hypothetical protein
BQ8897_RS02695	431	1215	2.827	1.499	1.51296e-13	CopY/TcrY family copper transport repressor
BQ8897_RS03605	633	1992	2.827	1.499	1.47702e-05	CHAP domain-containing protein
BQ8897_RS08550	121	337	2.822	1.497	2.69499e-06	dihydroxyacetone kinase transcriptional activator DhaS
BQ8897_RS10370	304	1058	2.817	1.494	0.0029448	hypothetical protein
BQ8897_RS11260	6078	17144	2.816	1.494	2.43501e-15	transglycosylase
BQ8897_RS02915	2817	7845	2.812	1.492	1.52024e-16	glycosyltransferase family 2 protein
BQ8897_RS03560	1076	3528	2.809	1.49	0.000168282	phage major tail protein%2C TP901-1 family
BQ8897_RS03515	750	2440	2.808	1.489	2.92636e-05	hypothetical protein
BQ8897_RS08035	965	2684	2.807	1.489	2.21864e-18	aminoacyl-tRNA synthetase
BQ8897_RS06235	263	708	2.776	1.473	0.000416423	transcriptional regulator
BQ8897_RS01530	67	187	2.755	1.462	0.000206408	Single-stranded DNA-binding protein 2
BQ8897_RS04340	1710	4705	2.753	1.461	2.40404e-58	DUF3114 domain-containing protein
BQ8897_RS03505	407	1327	2.729	1.448	0.000485245	PBSX family phage terminase large subunit
BQ8897_RS04515	864	2326	2.722	1.445	1.48014e-14	riboflavin synthase
BQ8897_RS03835	3873	10048	2.694	1.43	7.04944e-08	NA
BQ8897_RS10360	170	496	2.67	1.417	0.00036882	XRE family transcriptional regulator
BQ8897_RS10025	200	529	2.657	1.41	3.08597e-07	histidine triad protein
BQ8897_RS00290	266	695	2.656	1.409	0.000101327	phosphoribosylaminoimidazolesuccinocarboxamide synthase
BQ8897_RS10170	261	690	2.646	1.404	9.19726e-10	phosphate ABC transporter ATP-binding protein
BQ8897_RS10265	624	1623	2.639	1.4	1.40154e-11	hypothetical protein
BQ8897_RS06770	47	123	2.636	1.399	0.00312861	group II intron reverse transcriptase/maturase
BQ8897_RS04070	674	1776	2.63	1.395	7.72591e-23	antibiotic ABC transporter permease
BQ8897_RS03595	698	2615	2.613	1.386	0.00413382	hypothetical protein
BQ8897_RS06240	764	1955	2.608	1.383	4.90716e-07	DUF3278 domain-containing protein
BQ8897_RS03165	221	589	2.597	1.377	5.02554e-06	NA
BQ8897_RS02975	1691	4439	2.597	1.377	8.11587e-10	NA
BQ8897_RS01205	71	184	2.59	1.373	0.000212001	ABC transporter permease
BQ8897_RS04520	4362	11284	2.582	1.369	7.97919e-33	bifunctional 3%2C4-dihydroxy-2-butanone-4-phosphate synthase/GTP cyclohydrolase II
BQ8897_RS03170	329	854	2.55	1.351	1.55535e-11	biotin synthase
BQ8897_RS08020	848	2156	2.549	1.35	3.76615e-18	NA
BQ8897_RS08670	1019	2602	2.539	1.344	1.95374e-28	transcriptional regulator
BQ8897_RS01455	99	253	2.531	1.34	7.12532e-05	competence protein ComGF
BQ8897_RS03610	5454	13659	2.523	1.335	3.69119e-25	abortive infection protein
BQ8897_RS11370	1157	2922	2.52	1.333	1.16293e-21	DUF1275 domain-containing protein
BQ8897_RS05325	3241	7789	2.516	1.331	3.59582e-07	antibiotic acetyltransferase
BQ8897_RS08660	1809	4555	2.514	1.33	1.94909e-30	pyruvate%2C phosphate dikinase
BQ8897_RS02980	1104	2790	2.512	1.329	2.06416e-24	aldo/keto reductase
BQ8897_RS08015	1220	3048	2.503	1.324	3.76536e-25	ASCH domain-containing protein
BQ8897_RS09935	109	271	2.481	1.311	1.61142e-05	L-malate permease
BQ8897_RS08005	323	791	2.479	1.31	2.28683e-06	NA
BQ8897_RS03180	158	392	2.459	1.298	0.000166815	acetyl-CoA C-acyltransferase
BQ8897_RS04155	926	2281	2.459	1.298	7.99283e-21	NA
BQ8897_RS10460	3230	7791	2.453	1.295	2.3139e-05	divalent metal cation transporter
BQ8897_RS03925	1431	3418	2.452	1.294	6.20083e-08	endonuclease
BQ8897_RS03845	278	649	2.444	1.289	5.95792e-05	ABC transporter permease
BQ8897_RS04065	1266	3097	2.442	1.288	1.73239e-16	ABC transporter ATPase
BQ8897_RS02700	3501	8486	2.431	1.281	1.75366e-27	copper-translocating P-type ATPase
BQ8897_RS09640	104	259	2.428	1.279	0.000158465	L-ribulose-5-phosphate 4-epimerase
BQ8897_RS01065	23122	53461	2.418	1.274	1.63322e-10	heat-inducible transcriptional repressor HrcA
BQ8897_RS08025	2044	4916	2.414	1.271	2.45895e-25	3-oxoacyl-ACP reductase
BQ8897_RS08090	597	1435	2.394	1.26	1.05413e-09	DUF1275 domain-containing protein
BQ8897_RS08010	3093	7399	2.389	1.256	4.82661e-36	gfo/Idh/MocA family oxidoreductase
BQ8897_RS05660	3709	8821	2.37	1.245	3.40486e-18	ABC transporter permease
BQ8897_RS00295	2738	6501	2.367	1.243	6.54072e-07	phosphoribosylformylglycinamidine synthase
BQ8897_RS00385	323	772	2.354	1.235	0.00017441	phosphoribosylamine--glycine ligase
BQ8897_RS01085	1730	4096	2.351	1.233	5.0813e-22	PLP-dependent aminotransferase family protein
BQ8897_RS01070	16107	36161	2.334	1.223	1.79342e-13	nucleotide exchange factor GrpE
BQ8897_RS04060	663	1527	2.313	1.21	5.67494e-13	hypothetical protein
BQ8897_RS04150	699	1614	2.308	1.207	2.85543e-21	peptidase S8
BQ8897_RS10165	258	596	2.305	1.205	5.72545e-05	phosphate transport system regulatory protein PhoU
BQ8897_RS04415	160	372	2.29	1.195	0.00402274	NA
BQ8897_RS09040	402	929	2.29	1.195	4.68732e-08	hypothetical protein
BQ8897_RS03185	285	663	2.288	1.194	2.09406e-05	long-chain fatty acid--CoA ligase
BQ8897_RS04145	273	630	2.287	1.193	2.07862e-08	hypothetical protein
BQ8897_RS01680	108	248	2.283	1.191	0.00162556	hypothetical protein
BQ8897_RS05645	5857	13399	2.28	1.189	1.27531e-20	DUF2130 domain-containing protein
BQ8897_RS08765	2721	6175	2.277	1.187	3.1697e-27	sucrose-6-phosphate hydrolase
BQ8897_RS05640	2630	5956	2.261	1.177	3.72852e-20	N-acetyltransferase
BQ8897_RS04140	122	276	2.257	1.175	5.7542e-05	hypothetical protein
BQ8897_RS00920	4994	11420	2.258	1.175	2.22683e-14	HicB family protein
BQ8897_RS01460	112	253	2.256	1.174	0.000242211	NA
BQ8897_RS01685	183	404	2.24	1.163	0.000982333	NA
BQ8897_RS11085	1272	2700	2.231	1.158	7.32766e-05	YhgE/Pip domain-containing protein
BQ8897_RS10485	365	785	2.225	1.154	0.00142869	YydG family peptide radical SAM peptide maturase
BQ8897_RS10315	1688	3703	2.213	1.146	8.86608e-09	Txe/YoeB family addiction module toxin
BQ8897_RS00395	380	833	2.186	1.128	0.000216245	5-(carboxyamino)imidazole ribonucleotide synthase
BQ8897_RS03830	1670	3459	2.174	1.12	0.000382181	transposase
BQ8897_RS06015	1716	3683	2.163	1.113	6.42402e-11	formate transporter
BQ8897_RS08770	2417	5148	2.142	1.099	6.01813e-17	LacI family transcriptional regulator
BQ8897_RS10320	650	1351	2.13	1.091	0.00100594	type II toxin-antitoxin system prevent-host-death family antitoxin
BQ8897_RS05650	2506	5313	2.114	1.08	1.01651e-13	type I restriction endonuclease subunit S
BQ8897_RS00925	2008	4214	2.112	1.079	3.14551e-22	addiction module toxin%2C HicA family
BQ8897_RS06795	249	519	2.111	1.078	0.00151318	hypothetical protein
BQ8897_RS00755	354	747	2.109	1.077	2.8924e-09	hypothetical protein
BQ8897_RS03790	1104	2321	2.1	1.07	5.0813e-22	adenosine deaminase
BQ8897_RS03860	184	370	2.061	1.043	0.00217698	DNA-binding response regulator
BQ8897_RS02900	451	925	2.054	1.038	4.41144e-09	hypothetical protein
BQ8897_RS03865	384	769	2.048	1.034	2.61711e-05	sensor histidine kinase
BQ8897_RS08495	9814	19766	2.045	1.032	6.94056e-08	amino acid ABC transporter substrate-binding protein
BQ8897_RS08850	1767	3583	2.044	1.031	2.73086e-12	MFS transporter
BQ8897_RS04525	1208	2452	2.026	1.019	5.88321e-14	6%2C7-dimethyl-8-ribityllumazine synthase
BQ8897_RS07900	147	297	2.023	1.016	0.00151931	nickel ABC transporter%2C nickel/metallophore periplasmic binding protein
BQ8897_RS02705	224	448	2.001	1.001	2.84745e-05	carbonate dehydratase

## Sheet: Supp Table S1E
Table S1E: BM110 ∆covR down-regulated genes (Log2 FC < -1, adjusted p-value < 0.005)
(1) yellow shading : mobile elements (prophage, ICE) with clusters of significant differential regulated genes.
(2) grey shading : annotated features with less than 10 normalized counts
(3) red : up-regulated gene (Log2 FC > 1); green : down-regulated gene (Log2 FC < -1)
(4) blue : significant statistical difference (adjusted p-value < 0.005)
NCBI_ID (1)	Mean Normalized Count BM110 (2)	Mean Normalized Count ∆covR (2)	FC ∆covR vs WT	Log2 FC ∆covR vs WT (3)	Adjusted p-value (4)	NCBI_Product_annotation
BQ8897_RS10595	9645	271	0.028	-5.16	0	rhodanese-like domain-containing protein
BQ8897_RS10600	28329	868	0.031	-5.03	0	hypothetical protein
BQ8897_RS08410	22989	1799	0.078	-3.676	0	DNA-binding response regulator
BQ8897_RS02220	17794	2118	0.119	-3.068	3.76789e-178	aminopeptidase C
BQ8897_RS09760	38255	10030	0.27	-1.892	6.76983e-18	alkyl hydroperoxide reductase subunit F
BQ8897_RS09755	16476	4311	0.27	-1.887	5.11062e-17	peroxiredoxin
BQ8897_RS05505	9502	2847	0.312	-1.682	2.98115e-11	NA
BQ8897_RS06980	9086	2906	0.32	-1.644	1.10957e-95	NADP-specific glutamate dehydrogenase
BQ8897_RS01585	483	155	0.321	-1.641	8.89237e-13	ABC transporter ATP-binding protein
BQ8897_RS08335	3387	1105	0.337	-1.567	3.25915e-09	amino acid ABC transporter permease
BQ8897_RS02940	773	259	0.339	-1.559	5.97486e-13	hypothetical protein
BQ8897_RS01565	3321	1136	0.349	-1.52	6.24595e-15	hypothetical protein
BQ8897_RS08340	5320	1831	0.353	-1.502	4.28075e-14	ABC transporter substrate-binding protein
BQ8897_RS01570	947	335	0.358	-1.483	1.12688e-14	ABC transporter permease
BQ8897_RS10645	1326	481	0.362	-1.464	9.50413e-21	hypothetical protein
BQ8897_RS08465	11275	3975	0.363	-1.461	5.55225e-11	branched-chain amino acid transport system II carrier protein
BQ8897_RS01575	885	322	0.364	-1.457	1.54643e-16	ABC transporter permease
BQ8897_RS01580	840	330	0.395	-1.34	2.78372e-11	ABC transporter ATP-binding protein
BQ8897_RS02935	4553	1842	0.41	-1.288	1.45696e-14	cell surface protein
BQ8897_RS03875	7265	2940	0.411	-1.283	1.7272e-17	CsbD family protein
BQ8897_RS08690	16303	6724	0.412	-1.278	2.49972e-40	pyridoxal phosphate-dependent aminotransferase
BQ8897_RS06975	3321	1368	0.413	-1.277	6.54138e-27	peptide deformylase
BQ8897_RS05100	61637	26359	0.428	-1.223	1.08965e-80	F0F1 ATP synthase subunit epsilon
BQ8897_RS06670	4469	1917	0.433	-1.207	1.05879e-19	DUF3042 domain-containing protein
BQ8897_RS03000	385245	169868	0.442	-1.176	7.98901e-37	YSIRK signal domain/LPXTG anchor domain surface protein
BQ8897_RS11310	10980	4888	0.443	-1.174	5.46449e-29	sugar transporter
BQ8897_RS06020	21617	9619	0.447	-1.16	2.8739e-17	purine permease
BQ8897_RS10635	333	150	0.45	-1.152	4.43778e-05	AzlD domain-containing protein
BQ8897_RS05080	40699	18666	0.459	-1.123	1.51287e-45	F0F1 ATP synthase subunit delta
BQ8897_RS05090	114477	52507	0.46	-1.122	5.11321e-44	ATP synthase subunit gamma
BQ8897_RS05065	5682	2621	0.46	-1.119	7.2371e-35	F0F1 ATP synthase subunit C
BQ8897_RS10640	1078	496	0.462	-1.115	1.18358e-10	branched-chain amino acid ABC transporter permease
BQ8897_RS05095	241051	113697	0.471	-1.087	3.39187e-53	ATP synthase subunit beta
BQ8897_RS05075	55528	26635	0.48	-1.06	1.16684e-63	ATP synthase subunit B
BQ8897_RS05085	229779	111279	0.484	-1.047	4.45205e-48	ATP synthase subunit alpha
BQ8897_RS06230	1672	814	0.489	-1.033	1.11004e-13	kinase

## Sheet: Supp Table S1F
Table S1F: BM110 CovR Regulon
(1) BM110 covR regulon = up-regulated gene Log2 FC > 1 (red) + down-regulated gene Log2 FC < - 1 (green) in the two CovR_D53A and ∆covR mutants with adjusted p-value < 0.005.
NCBI_ID (1)	Mean Log2 FC (∆covR and D53A)	Log2 FC D53A	Log2 FC ∆covR	Adjusted p-value D53A	Adjusted p-value ∆covR	NCBI_Product_annotation	LPxTG motif (CW anchoring)	Secretion signal (SignalIP)	Pseudogene (frameshift, internal stop)	Gene	Comment	CovR regulation
BQ8897_RS10700	7.5765	7.951	7.202	0	0	pathogenicity protein	X			hvgA	Specific hypervirulent adhesin	Direct
BQ8897_RS01270	7.546	7.547	7.545	0	0	hypothetical protein		X			Secreted small protein	Direct
BQ8897_RS04945	7.8705	7.36	8.381	0	0	hypothetical protein		X		fbsB	fbsB operon - Secreted adhesin	Direct
BQ8897_RS04950	7.4995	6.953	8.046	1.95215e-149	0	hypothetical protein		X			fbsB operon - Secreted small protein	Direct
BQ8897_RS02690	5.8625	6.834	4.891	0	6.27405e-81	alpha/beta hydrolase		X			Secreted small protein - Related to lipase and esterase - Lipoprotein putative	Direct
BQ8897_RS08065	6.759	6.528	6.99	3.39932e-220	0	DUF4956 domain-containing protein					pppK operon - Uncharacterized membrane protein	Direct
BQ8897_RS08060	6.688	6.371	7.005	0	0	hypothetical protein					pppK operon - Uncharacterized - CotH kinase family	Direct
BQ8897_RS08045	6.8025	6.363	7.242	2.11542e-88	1.76967e-159	glycosyltransferase family 2 protein*			X		pppK operon - Uncharacterized - internal stop	Direct
BQ8897_RS08050	6.6595	6.357	6.962	0	0	glycosyltransferase family 2 protein*			X		pppK operon - Uncharacterized - internal stop	Direct
BQ8897_RS08070	6.6995	6.353	7.046	1.43727e-276	0	VTC domain-containing protein					pppK operon - Uncharacterized - polyphosphate kinase related	Direct
BQ8897_RS09870	6.4725	6.34	6.605	1.04862e-191	1.6094e-219	hypothetical protein					Uncharacterized	Direct
BQ8897_RS08055	6.6315	6.286	6.977	0	0	hypothetical protein					pppK operon - Uncharacterized membrane protein	Direct
BQ8897_RS02910	5.377	5.802	4.952	0	0	NA	X		X	scpB2	Serine protease (S8 family, C5a peptidase-like) - frameshifted	Direct
BQ8897_RS02625	5.0095	5.069	4.95	3.74192e-230	0	hypothetical protein		X			Secreted small protein	Direct
BQ8897_RS04215	3.7185	4.763	2.674	3.12838e-188	2.29884e-19	DNA/RNA non-specific endonuclease		X		nucA	Extracellular nuclease	Direct
BQ8897_RS04095	4.762	4.687	4.837	9.49057e-130	2.5058e-219	acyl carrier protein				acpC	cyl operon	Direct
BQ8897_RS04105	4.7115	4.57	4.853	8.27478e-195	0	ABC transporter ATP-binding protein				cylA	cyl operon	Direct
BQ8897_RS04085	4.6285	4.559	4.698	2.32323e-67	0	hypothetical protein				cylD	cyl operon	Direct
BQ8897_RS04110	4.6765	4.538	4.815	1.39058e-208	0	ABC transporter permease				cylB	cyl operon	Direct
BQ8897_RS04080	4.577	4.53	4.624	1.06344e-144	0	hypothetical protein				cylX	cyl operon - ß-hemolysin/cytotoxin synthesis and transport	Direct
BQ8897_RS05875	4.1745	4.498	3.851	2.73657e-46	5.36561e-39	fibronectin-binding protein	X			fbsA	Adhesin	Direct
BQ8897_RS04120	4.5695	4.477	4.662	3.22567e-285	0	aminomethyl transferase family protein				cylF	cyl operon	Direct
BQ8897_RS04125	4.4945	4.453	4.536	0	0	hypothetical protein				cylI	cyl operon	Direct
BQ8897_RS04100	4.659	4.424	4.894	8.91703e-154	0	beta-hydroxyacyl-ACP dehydratase				cylZ	cyl operon	Direct
BQ8897_RS04115	4.6145	4.419	4.81	5.67743e-293	0	hypothetical protein				cylE	cyl operon	Direct
BQ8897_RS04090	4.517	4.371	4.663	1.9933e-154	0	SDR family oxidoreductase				cylG	cyl operon	Direct
BQ8897_RS04135	4.379	4.342	4.416	0	5.6463e-250	hypothetical protein				cylK	cyl operon	Direct
BQ8897_RS04130	4.402	4.316	4.488	0	0	hypothetical protein				cylJ	cyl operon	Direct
BQ8897_RS03990	3.3215	3.369	3.274	0	7.0967e-185	YSIRK-targeted surface antigen transcriptional regulator				ape1	Pi-1 transcriptional regulator	Direct
BQ8897_RS05655	3.055	3.363	2.747	9.57388e-232	0	CPBP family intramembrane metalloprotease					Uncharacterized membrane protein - Related to Abx1 (CovS regulator)	Direct
BQ8897_RS05295	2.8915	3.304	2.479	3.58409e-166	4.14488e-150	hypothetical protein		X		lep	Pneumococcal-type histidine triad protein, leucine-rich repeat, lipoprotein	Indirect
BQ8897_RS03985	3.312	3.286	3.338	3.6641e-118	3.82662e-103	NA			X		Hsp33 family molecular chaperone HslO - frameshifted	Direct
BQ8897_RS04000	3.191	3.279	3.103	7.88506e-67	2.78815e-41	hypothetical protein	X			pil1c	PI-1 operon - Pili, minor pilin, anchoring	Direct
BQ8897_RS09785	2.8595	3.266	2.453	0	1.50452e-146	endopeptidase				pepO	Peptidase family M13, cytoplasmic	Direct
BQ8897_RS04635	2.984	3.242	2.726	1.80717e-166	1.03874e-69	cell wall surface anchor	X		X	(fbsC*)	fbsC operon - Adhesin - frameshifted	(direct)
BQ8897_RS04630	2.9595	3.214	2.705	6.52524e-234	1.12247e-205	NA*	X		X	(fbsC*)	fbsC operon - Adhesin - frameshifted	(direct)
BQ8897_RS02070	3.2475	3.06	3.435	1.45144e-06	4.9898e-34	isoprenylcysteine carboxyl methyltransferase					Uncharacterized membrane protein	complex
BQ8897_RS03995	2.8685	2.969	2.768	1.04407e-169	1.29973e-165	cell wall surface anchor protein	X			pil1b	PI-1 operon - Pili, major pilin, backbone	Direct
BQ8897_RS03040	3.1095	2.953	3.266	0	0	NA			X		class I SAM-dependent methyltransferase - frameshifted	Direct
BQ8897_RS04010	2.898	2.926	2.87	6.47652e-15	9.16772e-24	class C sortase					PI-1 operon	Direct
BQ8897_RS04005	2.983	2.904	3.062	2.3624e-41	1.10785e-52	class C sortase					PI-1 operon	Direct
BQ8897_RS03975	2.821	2.828	2.814	8.92514e-174	6.23578e-65	NA			X		IS3-like element ISSag5 family transposase - frameshifted	Indirect
BQ8897_RS04015	2.629	2.759	2.499	3.73059e-73	8.15956e-88	cell wall surface anchor protein	X			pil1a	PI-1 operon - Lpili, adhesin	Direct
BQ8897_RS02590	2.379	2.691	2.067	4.94396e-59	9.90183e-10	DUF1361 domain-containing protein					Uncharacterized membrane protein	Indirect
BQ8897_RS03870	2.603	2.662	2.544	5.88759e-13	3.85757e-05	NA			X		IS3 family transposase- frameshifted	Indirect
BQ8897_RS04625	2.552	2.561	2.543	3.40673e-75	4.11863e-296	membrane protein					fbsC operon - Membrane protein - uncharacterized	Direct
BQ8897_RS04020	2.4095	2.547	2.272	6.24699e-36	5.69578e-17	class C sortase			X		PI-1 operon- frameshifted	Direct
BQ8897_RS01330	2.3815	2.441	2.322	9.4865e-267	1.30852e-82	D-alanyl-D-alanine carboxypeptidase		X			Cell Wall synthesis - DacC familly - extracellular enzyme anchored to the membrane	Indirect
BQ8897_RS04525	1.6495	2.28	1.019	1.29958e-61	5.88321e-14	6,7-dimethyl-8-ribityllumazine synthase					Riboflavin biosynthesis operon	Indirect
BQ8897_RS06780	2.187	2.254	2.12	2.83564e-21	4.48272e-19	hypothetical protein					ISLre2 family transposase	complex
BQ8897_RS04650	2.2555	2.237	2.274	1.22595e-16	2.02996e-33	ABC transporter ATP-binding protein					Transport - ABC (ATPase)	Direct
BQ8897_RS10135	2.118	2.232	2.004	1.7592e-32	6.08359e-72	DNA-binding response regulator				rgfA	Two-component - Response regulator	Direct
BQ8897_RS04520	1.7615	2.154	1.369	1.64709e-51	7.97919e-33	bifunctional GTP cyclohydrolase II					Riboflavin biosynthesis operon	Indirect
BQ8897_RS04510	1.9235	2.145	1.702	1.14191e-57	2.95539e-56	5-amino-6-(5-phosphoribosylamino) uracil reductase				ribD	Riboflavin biosynthesis operon	Indirect
BQ8897_RS04515	1.762	2.079	1.445	2.66623e-42	1.48014e-14	riboflavin synthase					Riboflavin biosynthesis operon	Indirect
BQ8897_RS04655	2.0035	1.996	2.011	9.72661e-26	4.80469e-39	ABC transporter permease					Transport - ABC (permease)	Direct
BQ8897_RS06775	1.7355	1.969	1.502	8.78382e-34	1.21877e-30	peptidase C5	X			scpB	Serine protease (C5a peptidase)	Direct
BQ8897_RS04660	1.8885	1.965	1.812	1.90335e-20	3.77604e-27	hypothetical protein		X			Transport - ABC (binding) -lipoprotein	Direct
BQ8897_RS10110	2.287	1.91	2.664	1.89143e-47	1.40137e-119	membrane protein					Transport - ABC (permease)	Indirect
BQ8897_RS10130	2.073	1.909	2.237	2.1349e-48	2.77432e-90	GHKL domain-containing protein				rgfC	Two-component - Histidine Kinase	Direct
BQ8897_RS10100	2.737	1.853	3.621	4.75677e-06	1.99945e-62	alanine racemase					Uncharacterized	Indirect
BQ8897_RS04155	1.5695	1.841	1.298	7.52753e-41	7.99283e-21	NA			X		ScpB4A operon - Uncharacterized - frameshifted	Direct
BQ8897_RS02915	1.662	1.832	1.492	7.53938e-87	1.52024e-16	glycosyltransferase family 2 protein					Uncharacterized	Indirect
BQ8897_RS02595	1.6975	1.793	1.602	9.39478e-64	1.78264e-58	NCS2 family permease					Transport - Related to nucleobase-cation symporter-2	Indirect
BQ8897_RS10115	2.156	1.764	2.548	9.52606e-64	1.14511e-204	ABC transporter ATP-binding protein					Transport - ABC (ATPase)	Indirect
BQ8897_RS04140	1.4655	1.756	1.175	0.000413458	5.7542e-05	hypothetical protein					ScpB4A operon - Uncharacterized	Direct
BQ8897_RS10120	2.165	1.699	2.631	8.23111e-30	2.73929e-114	hypothetical protein					Uncharacterized	Indirect
BQ8897_RS04150	1.4465	1.686	1.207	4.85841e-31	2.85543e-21	peptidase S8	X			scpB4A	ScpB4A operon - Serine protease (S8 family, C5a peptidase-like)	Direct
BQ8897_RS04145	1.4135	1.634	1.193	4.71578e-14	2.07862e-08	hypothetical protein		X			ScpB4A operon - Small secreted protein	Direct
BQ8897_RS06800	1.647	1.631	1.663	1.54906e-10	3.11998e-20	NA			X		transposase - frameshifted	Indirect
BQ8897_RS08040	1.7385	1.61	1.867	7.69362e-34	1.61487e-24	N-acetyltransferase					GNAT family N-acetyltransferase	Indirect
BQ8897_RS02735	1.501	1.114	1.888	0.000202086	5.26542e-14	YSIRK signal domain/LPXTG anchor domain surface protein	X			pbsP	Adhesin	Direct
BQ8897_RS07240	2.293	1.082	3.504	1.64225e-14	7.63478e-241	accessory Sec system protein translocase subunit SecY2					srr2 operon	Co-regulation
BQ8897_RS08035	1.2665	1.044	1.489	8.70529e-07	2.21864e-18	aminoacyl-tRNA synthetase					YbaK family of deacylase domains	Indirect
BQ8897_RS05640	1.102	1.027	1.177	9.89779e-13	3.72852e-20	N-acetyltransferase					Uncharacterized	Indirect
BQ8897_RS07225	2.1305	1.016	3.245	2.54678e-06	4.52368e-146	accessory Sec system protein Asp3					srr2 operon	Co-regulation
BQ8897_RS08465	-1.4625	-1.464	-1.461	6.50894e-58	5.55225e-11	branched-chain amino acid transport system II carrier protein					Transport, leucine, isoleucine and valine via proton motive force	Indirect
BQ8897_RS10600	-5.03	-5.03	-5.03	0	0	hypothetical protein		X		cfb	CAMP factor operon - toxin	complex
BQ8897_RS10595	-5.142	-5.124	-5.16	0	0	rhodanese-like domain-containing protein					CAMP factor operon - uncharacterized	complex
