# Supplementary material for: The CovR regulatory network drives the evolution of Group B Streptococcus virulence
Source: PLoS Genet. 2021 Sep 7;17(9):e1009761. doi: 10.1371/journal.pgen.1009761 (PMC8448333; doi:10.1371/journal.pgen.1009761)
Supplement: S11 Table — S11A. Strains used in this study. S11B. Plasmids used in this study. S11C: Oligonucleotides sequences. S11D. Detailed plasmid construction. (XLSX) [file pgen.1009761.s016.xlsx]

## Sheet: Sup Table S11A
Table S11A. Strains used in this study
ID (Lab collection)	Strains	Relevant characteristics	Reference
Streptococcus agalactiae
NEM4837	BM110	Serotype III, ST-17, human clinical isolate	[2]
NEM3240	BM110 ∆covR	In frame deletion of covR in BM110	[3]
NEM4863	BM110 ∆covR / pTCV-PtetO-covR	Strain NEM3240 with inducible CovR vector	This study
NEM4869	BM110 ∆covR / pTCV-PtetO-FLAG-covR	Strain NEM3240 with inducible FLAG-CovR vector	This study
NEM4870	BM110 ∆covR / pTCV-PtetO-FLAG-covRD53A	Strain NEM3240 with inducible FLAG-CovRD53A vector	This study
NEM5696	BM110 complemented (∆->WT)	Chromosomal complementation at the covR locus (= WT repaired) of strain NEM3240.	This study
NEM5698	BM110 CovRD53A (∆->D53A)	Chromosomal exchange of the ∆covR mutation by a covRD53A allele in strain NEM3240.	This study
NEM4139	BM110 CovRD53A	BM110 mutant expressing CovR with a D53A substitution	This study
NEM5692	BM110 complemented (D53A->WT)	Chromosomal complementation at the covR locus (= WT repaired) in strain NEM4139.	This study
NEM5695	BM110 ∆covR (D53A->∆)	Chromosomal exchange of the covRD53A allele by a ∆covR mutation in strain NEM4139.	This study
NEM4517	BM110 CovST282A	BM110 mutant expressing CovS with a T282A substitution	This study
NEM4982	BM110 CovST282A ∆covR	BM110 ∆covR mutant expressing CovS with a T282A substitution	This study
NEM5011	BM110 CovST282A ∆covR / pTCV-PtetO-covR	Strain NEM4982 with inducible CovR vector	This study
NEM5014	BM110 CovST282A ∆covR / pTCV-PtetO-FLAG-covR	Strain NEM4982 with inducible FLAG-CovR vector	This study
NEM3525	NEM316	Serotype III, ST-23, human clinical isolate	[4]
NEM2802	NEM316 ∆covR	In frame deletion of covR in NEM316	[5]
NEM4889	NEM316 ∆covR / pTCV-PtetO-covR	Strain NEM2802 with inducible CovR vector	This study
NEM4888	NEM316 ∆covR / pTCV-PtetO-FLAG-covR	Strain NEM2802 with inducible FLAG-CovR vector	This study
NEM4891	NEM316 ∆covR / pTCV-PtetO-FLAG-covRD53A	Strain NEM2802 with inducible FLAG-CovRD53A vector	This study
NEM2899	NEM316 CovRD53A	NEM316 mutant expressing CovR with a D53A substitution	[5]
NEM3300	NEM316 CovST282A	NEM316 mutant expressing CovS with a T282A substitution	[5]
NEM5024	NEM316 CovST282A ∆covR	NEM316 ∆covR mutant expressing CovS with a T282A substitution	This study
NEM5008	NEM316 CovST282A ∆covR / pTCV-PtetO-covR	strain NEM5024 with inducible covR vector	This study
NEM5010	NEM316 CovST282A ∆covR / pTCV-PtetO-FLAG-covR	strain NEM5024 with inducible FLAG-covR vector	This study
Escherichia coli
TOP10	TOP10	F- mcrA Δ(mrr-hsdRMS-mcrBC) φ80lacZΔM15 ΔlacX74 nupG recA1 araD139 Δ(ara-leu)7697 galE15 galK16 rpsL (StrR ) endA1 λ-	Invitrogen
BLI-5	BLI-5	Derived from E. coli BL21(DE3), expressed the lacI gene on plasmid pDIA17 and the T7 RNA	[1]
XL1-Blue	XL1-Blue	endA1 gyrA96 (nalR ) thi-1 recA1 relA1 lac glnV44 F'[::Tn10proAB+ lacIq Δ(lacZ)M15] hsdR17(rK- mK+)	Stratagene
Additional references for Table S11.
1. Munier H, Gilles AM, Glaser P, Krin E, Danchin A, Sarfati R, et al. Isolation and Characterization of Catalytic and Calmodulin-Binding Domains of Bordetella-Pertussis Adenylate-Cyclase. Eur J Biochem. 1991;196(2):469-74. doi: DOI 10.1111/j.1432-1033.1991.tb15838.x. PubMed PMID: WOS:A1991FL58400027.
2. Tazi A, Disson O, Bellais S, Bouaboud A, Dmytruk N, Dramsi S, et al. The surface protein HvgA mediates group B streptococcus hypervirulence and meningeal tropism in neonates. J Exp Med. 2010;207(11):2313-22. Epub 2010/10/20. doi: 10.1084/jem.20092594. PubMed PMID: 20956545; PubMed Central PMCID: PMCPMC2964583.
3. Lentini G, Midiri A, Firon A, Galbo R, Mancuso G, Biondo C, et al. The plasminogen binding protein PbsP is required for brain invasion by hypervirulent CC17 Group B streptococci. Sci Rep. 2018;8(1):14322. Epub 2018/09/27. doi: 10.1038/s41598-018-32774-8. PubMed PMID: 30254272; PubMed Central PMCID: PMCPMC6156580.
4. Glaser P, Rusniok C, Buchrieser C, Chevalier F, Frangeul L, Msadek T, et al. Genome sequence of Streptococcus agalactiae, a pathogen causing invasive neonatal disease. Mol Microbiol. 2002;45(6):1499-513. Epub 2002/10/02. doi: 10.1046/j.1365-2958.2002.03126.x. PubMed PMID: 12354221.
5. Firon A, Tazi A, Da Cunha V, Brinster S, Sauvage E, Dramsi S, et al. The Abi-domain protein Abx1 interacts with the CovS histidine kinase to control virulence gene expression in group B Streptococcus. PLoS Pathog. 2013;9(2):e1003179. doi: 10.1371/journal.ppat.1003179. PubMed PMID: 23436996; PubMed Central PMCID: PMCPMC3578759.
6. Buscetta M, Papasergi S, Firon A, Pietrocola G, Biondo C, Mancuso G, et al. FbsC, a novel fibrinogen-binding protein, promotes Streptococcus agalactiae-host cell interactions. J Biol Chem. 2014;289(30):21003-15. Epub 2014/06/07. doi: 10.1074/jbc.M114.553073. PubMed PMID: 24904056; PubMed Central PMCID: PMCPMC4110306.
7. Danne C, Guerillot R, Glaser P, Trieu-Cuot P, Dramsi S. Construction of isogenic mutants in Streptococcus gallolyticus based on the development of new mobilizable vectors. Res Microbiol. 2013;164(10):973-8. Epub 2013/10/26. doi: 10.1016/j.resmic.2013.09.002. PubMed PMID: 24157486.

## Sheet: Sup Table S11B
Table S11B. Plasmids used in this study
Table S11B. Plasmids used for the study	Relevant characteristics	Resistance	Reference
Plasmid 1 : Plasmids published
pTCV-PtetO	Anhydrotetracycline inducible expression vector, Pxyl/tetO promoter	Erythromycin Kanamycin	[6]
pET24a	Expression vector T7lac promoter, adds N-ter His-tag	Kanamycin	Addgene
pG1	thermosentitive shuttle vector for GBS mutant construction (oriR pUC, oriRts pWV01)	Erythromycin	[7]
pG1-∆covR	Vector for covR deletion	Erythromycin	[5]
pG1-covRD53A	Vector for CovR D53A substitution	Erythromycin	[5]
pG1-covST282A	Vector for CovS T282A substitution	Erythromycin	[5]
Plasmid 2 : Plasmids constructed for this study
pET24a-covR	Expression vector for E.coli, C-terminal His Tag	Kanamycin	This study
pEX-FLAGNter	Intermediate vector containing the synthetic 3xFLAG, a Gly-Ala linker, and a bi-directional transcriptional terminator	Ampicilline	This study
pEX-FLAG-covR	In-frame covR cloning in pEX-FLAG (N-terminal FLAG)	Ampicilline	This study
pEX-FLAG-covRD53A	In-frame covRD53A cloning in pEX-FLAG (N-terminal FLAG)	Ampicilline	This study
pTCV-PtetO-covR	Inducible CovR expression vector	Erythromycin Kanamycin	This study
pTCV-PtetO-FLAG-covR	Inducible FLAG-CovR expression vector	Erythromycin Kanamycin	This study
pTCV-PtetO-FLAG-covRD53A	Inducible FLAG-CovRD53A expression vector	Erythromycin Kanamycin	This study
pG-covR WTrepair	Vector for restoring a WT covR sequence on the chromosome	Erythromycin	This study
pG-covR D53Aswapped	Vector to replace a ∆covR mutation by a covRD53A allele on the chromosome	Erythromycin	This study
Additional references for Table S11.
1. Munier H, Gilles AM, Glaser P, Krin E, Danchin A, Sarfati R, et al. Isolation and Characterization of Catalytic and Calmodulin-Binding Domains of Bordetella-Pertussis Adenylate-Cyclase. Eur J Biochem. 1991;196(2):469-74. doi: DOI 10.1111/j.1432-1033.1991.tb15838.x. PubMed PMID: WOS:A1991FL58400027.
2. Tazi A, Disson O, Bellais S, Bouaboud A, Dmytruk N, Dramsi S, et al. The surface protein HvgA mediates group B streptococcus hypervirulence and meningeal tropism in neonates. J Exp Med. 2010;207(11):2313-22. Epub 2010/10/20. doi: 10.1084/jem.20092594. PubMed PMID: 20956545; PubMed Central PMCID: PMCPMC2964583.
3. Lentini G, Midiri A, Firon A, Galbo R, Mancuso G, Biondo C, et al. The plasminogen binding protein PbsP is required for brain invasion by hypervirulent CC17 Group B streptococci. Sci Rep. 2018;8(1):14322. Epub 2018/09/27. doi: 10.1038/s41598-018-32774-8. PubMed PMID: 30254272; PubMed Central PMCID: PMCPMC6156580.
4. Glaser P, Rusniok C, Buchrieser C, Chevalier F, Frangeul L, Msadek T, et al. Genome sequence of Streptococcus agalactiae, a pathogen causing invasive neonatal disease. Mol Microbiol. 2002;45(6):1499-513. Epub 2002/10/02. doi: 10.1046/j.1365-2958.2002.03126.x. PubMed PMID: 12354221.
5. Firon A, Tazi A, Da Cunha V, Brinster S, Sauvage E, Dramsi S, et al. The Abi-domain protein Abx1 interacts with the CovS histidine kinase to control virulence gene expression in group B Streptococcus. PLoS Pathog. 2013;9(2):e1003179. doi: 10.1371/journal.ppat.1003179. PubMed PMID: 23436996; PubMed Central PMCID: PMCPMC3578759.
6. Buscetta M, Papasergi S, Firon A, Pietrocola G, Biondo C, Mancuso G, et al. FbsC, a novel fibrinogen-binding protein, promotes Streptococcus agalactiae-host cell interactions. J Biol Chem. 2014;289(30):21003-15. Epub 2014/06/07. doi: 10.1074/jbc.M114.553073. PubMed PMID: 24904056; PubMed Central PMCID: PMCPMC4110306.
7. Danne C, Guerillot R, Glaser P, Trieu-Cuot P, Dramsi S. Construction of isogenic mutants in Streptococcus gallolyticus based on the development of new mobilizable vectors. Res Microbiol. 2013;164(10):973-8. Epub 2013/10/26. doi: 10.1016/j.resmic.2013.09.002. PubMed PMID: 24157486.

## Sheet: Sup Table S11C
Table S11C: Oligonucleotides sequences
Oligonucleotide	Oligonucleotide Sequence (5’-3’) *	Features
For plasmid construction
pAF879	GAATTCGTAATCATGTCATAGCTGT	Inverse PCR for pG1 Gibson (reverse)
pAF880	GGATCCTCTAGAGTCGACCTGCAGG	Inverse PCR for pG1 Gibson (forward)
pAF1055	ACAGCTATGACATGATTACGAATTCGTTGGGGTAGAAGCGGATTTATCAG	covR and covR D53A amplification for Gibson cloning in pG1 (forward)
pAF1056	CCTGCAGGTCGACTCTAGAGGATCCTTTTCCCATGGATTTACCAATAG	covR and covR D53A amplification for Gibson cloning in pG1 (reverse)
pAF1057	ATTGAAGCTGAAAATGTTAGCAC	covR locus amplification for clone selection and sequencing
pAF1058	AGAAAATTTGAACGTATCCAAGC	covR locus amplification for clone selection and sequencing
pAF910	ACCGGCACCTGCTCCAGCTTTGTCGTC	Inverse PCR pEX-FLAG (reverse)
pAF911	TAACTGAGTAGGTAAAAAACTTTGAG	Inverse PCR pEX-FLAG (forward)
pAF912	GACGACAAAGCTGGAGCAGGTGCCGGTGGTAAAAAGATCTTAATAATCGAAG	CovR amplification for Gibson cloning in pEX-FLAG (forward)
pAF913	CTCAAAGTTTTTTACCTACTCAGTTATTTTTCACGAATCACATAGCC	CovR amplification for Gibson cloning in pEX-FLAG (reverse)
pAF886	ACATGGATCCGCAAAAAAACTTTGAGCAAATTGCTCAAAGTTTTTACATTATTTTTCACGAATCACATAGC	CovR amplification for cloning in pTCV-PtetO (forward)
pAF889	ATCTGGATCCAAGAAGGTTGGTGTAGATGGGTAAAAAG	CovR amplification for cloning in pTCV-PtetO (reverse)
pAK-CovR-F	TGGTGCCGCGCGGCAGCCATATGGGTAAAAAGATCTTAATAATCGAAG	CovR cloning in pET24a (forward)
pAK-CovR-R	AGTGGTGGTGGTGGTGGTGCTCGAGTTTTTCACGAATCACATAGC	CovR cloning in pET24a (reverse)
For qPCR
qMV_gyr_F	AGGTTCACGTTCACTGCCAT	gyrA
qMV_gyr_R	AATGGATGGGGATGGTGCTG	gyrA
qMV_hvgA_F	TTAAATCCTTCCTGACCATTCC	hvgA
qMV_hvgA_R	ATACAAATTCTGCTGACTACCG	hvgA
qMV-fbsB_F	GCGATTGTGAATAGAATGAGTG	fbsB
qMV-fbsB-R	ACAGAAGCGGCGATTTCATT	fbsB
q0654F	TAAGCAAGACAATAAGACT	cylJ
q0654R	CTACCTCAATATAACTTCCT	cylJ
q1037F	ATGGTTAGTCGAGAGCGTTCTC	abx2
q1037R	ACAGATGCGCTTTGTACCTG	abx2
qMV_pil1 F	TCCCTGCCCTAAGAGCTGA	pil1
qMV_pil1 R	GCTGCACAGCGAATTCTTGA	pil1
q2000F	GGAACTCTAGTGGCTGGTG	cfb
q2000R	CATTTGCTGGGCTTGATTATTAC	cfb
qMV_srr2 F	GCTTTTGCTTGCACTCCTCC	srr2
qMV_srr2 R	ACGACCGCTAGAGTTCAACC	srr2
qBM_7220F	ATTGCTGCGAGAAGGCATTG	secA2
qBM_7220R	ACGACCAGCAAGAACTGTTG	secA2
qBM_0275F	TTACAGGAGTTCATACTGCATGG	abx3
qBM_0275R	CCACCACTCCAAATAGCAAAGC	abx3
qBM_4335F	AGGTTGTGATGGCTAGTGATGG	rroX
qBM_4335R	TGAGTCGCGTCAACTCATATCC	rroX
q1609F	TGCTGCGGAGTGTTATTCAAG	polyPK
q1609R	ATATGGTGGTCAAAGGTGATTCG	polyPK
qMV_1895_F	TCACAGCCAGTACATATTGG	BQ8897_RS09870
qMV_1895_R	TTTTTGCGGGATCATAAACG	BQ8897_RS09870
For EMSA
pMV163	GTTAAAACACTGATTTTAAGTTTC	PcovP
pMV164	GCCTCAACTATAGATCAAATTAG	PcovP
pMV219	GCGAATCGAGCGTCATTACT	Pppk
pMV220	TTTTCCTGTTGACAAGGTGTATAA	Pppk
pMV205	CAATTGACATTAATGGTTTTTGGT	PBQ8897_RS04625
pMV206	TAAAGGCATCTGCGGAATCT	PBQ8897_RS04625
pMV223	GCGTGGTTAAGGCTGAATTT	PBQ8897_RS01565
pMV224	GCCAGAAACAAAGCAACAAA	PBQ8897_RS01565
pMV207	CCAAAGCTTTCCTGATTTCC	PfbsA
pMV208	TCTAGTTTCTGATGGTTTAGATGAAG	PfbsA
pMV101	CTGTTTTTCTTAAAAAGTATTTTAC	PhvgA
pMV102	GATTGTTTTTACTAGATTATTAAGC	PhvgA
pMV121	CTCCATATTTAAAAAATAATGC	Psrr2
pMV122	CACCTTATTTAGATTAGAAAG	Psrr2
pMV181	TTTGCAAACAAATTGAAATATC	PgyrA
pMV182	GCACGAGCAACAATGACACTC	PgyrA
pMV63	GTATAAGAAACGTCTCTAAATCACA	PBQ8897_RS04060
pMV64	CTGAAGGTGAGAAACTTCAATCA	PBQ8897_RS04060
For DNase I footprints
vLacE	AGTCAAAATAGATATGAACAAATG	Pgbs0358, Pgbs1037, Pgbs1609 cloned into pTCV-lac
vLacB	GCATTAGTGTATCAACAAGCTGGGG	Pgbs0358, Pgbs1037, Pgbs1609 cloned into pTCV-lac

## Sheet: Sup Table S11D
Table S11D. Detailed plasmid construction
Plasmid	Description	Construction
pET24a-covR	pET24a bearing CovR	a) PCR amplification of covR from BM110 with primers pAK-CovR-F and pAK-CovR-R b) Digestion of the product with NdeI, XhoI c) Ligation of the fragment into NdeI, XhoI-treated pET24
pEX-FLAG-covR	pEX bearing FLAG CovR variant	Gibson cloning between a) PCR amplification of covR from BM110 with primers pAF912 and pAF913, and b) an inverse PCR on pEX-FLAG with primers pAF910 and pAF911
pEX-FLAG-covRD53A	pEX bearing FLAG CovRD53A variant	Gibson cloning between a) PCR amplification of covR from BM110 covRD53A with primers pAF912 and pAF913, and b) an inverse PCR amplification on pEX-FLAG with primers pAF910 and pAF911
pTCV-PtetO-covR	pTCV-PtetO bearing CovR	a) PCR amplification of covR from BM110 with primers pAF886 and pAF889 b) Digestion of the product with BamHI c) Ligation of the fragment into BamHI-treated pTCV-PtetO
pTCV-PtetO-FLAG-covR	pTCV-PtetO bearing FLAG CovR variant	a) Digestion of pEX-FLAG-covR with BamHI b) Ligation of the fragment with BamHI-treated pTCV-PtetO
pTCV-PtetO-FLAG-covRD53A	pTCV-PtetO bearing FLAG CovRD53A variant	a) Digestion of pEX-FLAG-covRD53A with BamHI b) Purification of FLAG-covRD53A fragment by agarose gel electrophoresis c) Ligation of the fragment with BamHI-treated pTCV-PtetO
pG-covR WTrepair	Vector for restoring a WT covR sequence on the chromosome	Gibson cloning between 1) an inverse PCR done with the pG1 vector and primers pAF879 + pAF880, and 2) a PCR done on BM110 gDNA and primers pAF1055 + pAF1056
pG-covR D53Aswapped	Vector to replace a ∆covR mutation by a covRD53A allele on the chromosome	Gibson cloning between 1) an inverse PCR done with the pG1 vector and primers pAF879 + pAF880, and 2) a PCR done on NEM4139 gDNA (BM110 covRD53A) and primers pAF1055 + pAF1056
