# Supplementary material for: The CovR regulatory network drives the evolution of Group B Streptococcus virulence
Source: PLoS Genet. 2021 Sep 7;17(9):e1009761. doi: 10.1371/journal.pgen.1009761 (PMC8448333; doi:10.1371/journal.pgen.1009761)
Supplement: S12 Table — S12A. Genome sequence of covR mutants in BM110. S12B. Genome sequence of covR mutants in NEM316. (XLSX) [file pgen.1009761.s017.xlsx]

## Sheet: synthese BM
Table S12A. Genome sequence of covR mutants in BM110
Grey shading = mutations present in the parental strain.
Lab collection	NEM4837	NEM4139	NEM5692	NEM5695	NEM3240	NEM5696	NEM5698	NEM4982	NEM4517
Position	RefSeq NZ_LT714196	CovR D53A	D53A->WT	D53A->∆	∆covR	∆->WT	∆->D53A	∆covR CovS T282A	CovS T282A	protein_id	Protein Effect	Amino Acid Change	product
879461		A -> T	A -> T	A -> T						WP_000628858.1	Substitution	C -> S	DEAD/DEAH box helicase - Superfamily II DNA and RNA helicase
501584			(A)16 -> (A)17				(A)16 -> (A)15			intergenic			Pil1 promoters
1680407				A -> C						BQ8897_RS08845	Truncation		DUF4811 domain-containing protein
256320					C -> T	C -> T	C -> T	C -> T		intergenic			11 bp from +1 - putative TATAA - WP_000434617.1 - PTS trehalose transporter subunit IIBC *
1100304					C -> T	C -> T	C -> T	C -> T		intergenic	(Translation)		10 bp from ATG - putative RBS- WP_000717326.1 - glycine cleavage system protein H
1671125					G -> A	G -> A	G -> A	G -> A		BQ8897_RS08765	(start codon)	M -> E	sucrose-6-phosphate hydrolase
1867567						(A)9 -> (A)8				BQ8897_RS09855	Frame Shift		5-dehydro-4-deoxy-D-glucuronate isomerase
1831544						(T)9 -> (T)8				intergenic
1751422						C -> T				BQ8897_RS09235	None		RusA family crossover junction endodeoxyribonuclease
340308						G -> C				intergenic
982110							C -> A			BQ8897_RS05355	None		DNA polymerase III subunit alpha
432503								(A)7 -> (A)6		BQ8897_RS02610	Frame Shift		LytR family transcriptional regulator - similar to S. aureus MsrR
637471								A -> G		BQ8897_RS03725	Substitution	E -> G	bifunctional DnaQ family exonuclease/ATP-dependent helicase
885947								C -> T		BQ8897_RS04935	Substitution	A -> V	methionine adenosyltransferase
1167339									C -> A	BQ8897_RS06255	Substitution	S -> I	HAD-IIB family hydrolase
													* upregulated in ∆covR only

## Sheet: synthese NEM
Table S12B. Genome sequence of covR mutants in NEM316
Grey shading = mutations present in the laboratory NEM316 strains (two -80°C stocks) compared to the NCBI RefSeq or in the parental strain.
Lab collection	NEM316	NEM2899	NEM2802	NEM5024	NEM3300
Position	RefSeq NC_004368	CovR D53A	∆covR	∆covR CovS T282A	CovS T282A	protein_id	Protein Effect	Amino Acid Change	product
1839016	T -> A	T -> A	T -> A	T -> A	T -> A	WP_000389619.1	Substitution	E -> D	MFS transporter
1313731	+T	+T	+T	+T	+T	WP_002276675.1	Frame Shift		glucose-1-phosphate thymidylyltransferase *
1741410	(AT)3 -> (AT)2	(AT)3 -> (AT)2	(AT)3 -> (AT)2	(AT)3 -> (AT)2	(AT)3 -> (AT)2	intergenic
1363944	(T)3 -> (T)4	(T)3 -> (T)4	(T)3 -> (T)4	(T)3 -> (T)4	(T)3 -> (T)4	intergenic
209984	C -> T	C -> T	C -> T	C -> T	C -> T	intergenic			5' (-10) of WP_000434617.1 PTS trehalose transporter subunit IIBC **
590657	A -> C				A -> C	WP_000236201.1	Substitution	R -> S	ABC transporter permease
1726320	A -> C				A -> C	WP_000244013.1	Substitution	L -> R	ribosome biogenesis GTPase Der
482742	A -> G				A -> G	WP_001192438.1	Substitution	D -> G	class 1b ribonucleoside-diphosphate reductase subunit beta
1137344	A -> G				A -> G	WP_000845316.1	None		formate--tetrahydrofolate ligase
1283849	A -> G				A -> G	WP_001033074.1	Substitution	S -> P	capsular polysaccharide biosynthesis protein CpsC
1786547	A -> G				A -> G	WP_000635015.1	None		holo-ACP synthase
280339	C -> T				C -> T	WP_000093527.1	Substitution	T -> I	glycerol kinase
562899	T -> C				T -> C	intergenic
854470		A -> G	A -> G	A -> G		WP_000661545.1	None		alanine--tRNA ligase
2002097		G -> C	G -> C	G -> C		WP_000237872.1	Substitution	H -> D	(p)ppGpp synthetase/pyrophosphohydrolase RelA
30896		T -> A	T -> A	T -> A		WP_000122450.1	Substitution	L -> H	ribose-phosphate diphosphokinase
2129967		T -> A	T -> A	T -> A		WP_001060644.1	Substitution	K -> M	arginine repressor
1268694		T -> C	T -> C	T -> C		WP_001875915.1	None		DNA topoisomerase IV subunit B
1741366		TnGBS1	TnGBS1	TnGBS1		intergenic			insertion of a fourth copy of TnGBS1
55991	A -> G					WP_000573442.1	Substitution	D -> G	alpha/beta fold hydrolase
157195		C -> A				WP_001125233.1	Truncation	E -> stop	D-alanyl-D-alanine carboxypeptidase
263101					C -> T	WP_000152461.1	Substitution	A -> T	hypothetical protein
1696338					C -> T	WP_000634076.1	Substitution	G -> E	pyridoxal phosphate-dependent aminotransferase
1698255					G -> C	intergenic
1924366					(T)8 -> (T)7	intergenic
1371675-1371710					∆36bp	intergenic			deletion of a repeat sequence
									* : already frameshift in RefSeq
									** same mutation observed in BM110 ∆covR
